# Supplementary material for: Causal relationship between gut microbiota and myasthenia gravis: a two-sample Mendelian randomization study
Source: Front Neurol. 2024 Jan 25;15:1309530. doi: 10.3389/fneur.2024.1309530 (PMC10850378; doi:10.3389/fneur.2024.1309530)
Supplement: Supplementary file 2 [file Table_1.xlsx]

## Sheet: Supplementary Table S1
Supplementary Table 1:Instrumental variables used in MR analysis of the association between gut microbiota and MG
No	level	gut microbiota(exposure)	SNP	effect_allele	other_allele	Exposure (Bacteria)			Outcome(MG)			F-statistics
						Beta	SE	p-value	Beta	SE	p-value
1	phylum	Actinobacteria	rs12528285	C	T	0.0809469	0.0180784	5.68787e-06	-0.0868	0.0671	0.1961	20.0484
2	phylum	Actinobacteria	rs13192624	T	C	-0.0522862	0.0117742	9.32567e-06	0.0464	0.0405	0.2515	19.7202
3	phylum	Actinobacteria	rs1397793	A	G	0.0521387	0.0111587	3.73766e-06	-0.0257	0.0377	0.4952	21.832
4	phylum	Actinobacteria	rs4429415	C	T	0.0581908	0.0111343	2.05145e-07	-0.0097	0.0384	0.8009	27.3138
5	phylum	Actinobacteria	rs55888705	A	G	0.0534221	0.0109975	1.31241e-06	-0.0325	0.0373	0.3842	23.5968
6	phylum	Actinobacteria	rs6496870	C	T	-0.0510777	0.0113809	4.61743e-06	0.033	0.0386	0.3926	20.1423
7	phylum	Actinobacteria	rs6743026	T	C	0.0589446	0.0134622	9.88325e-06	-0.0628	0.0513	0.2206	19.1715
8	phylum	Actinobacteria	rs74037001	G	A	-0.0819391	0.0165334	6.71243e-07	0.1333	0.0531	0.01214	24.5617
9	phylum	Actinobacteria	rs75211493	G	A	0.0840786	0.0184739	9.27193e-06	0.013	0.069	0.8508	20.7135
10	phylum	Actinobacteria	rs80124826	T	C	-0.124191	0.0278566	8.75427e-06	-0.0004	0.0761	0.9962	19.8758
11	phylum	Actinobacteria	rs8047955	G	A	-0.0521115	0.0111192	2.66201e-06	-0.0243	0.0388	0.5301	21.9644
12	phylum	Actinobacteria	rs857444	C	T	0.0507315	0.0109885	3.80347e-06	-0.0462	0.0383	0.2281	21.3147
13	phylum	Actinobacteria	rs9833771	C	T	-0.0490077	0.0106564	4.07437e-06	-0.0061	0.037	0.8701	21.1499
14	phylum	Bacteroidetes	rs111845179	T	C	0.104177	0.0213837	6.47187e-07	0.1177	0.073	0.1067	23.7344
15	phylum	Bacteroidetes	rs17343978	A	C	-0.0556041	0.0120272	7.2247e-06	0.0334	0.04	0.4045	21.3739
16	phylum	Bacteroidetes	rs2032750	C	T	0.0510857	0.0106804	1.70836e-06	0.039	0.0371	0.2939	22.8783
17	phylum	Bacteroidetes	rs62531359	T	G	0.0657788	0.0149886	8.42326e-06	0.0293	0.0548	0.5932	19.2597
18	phylum	Bacteroidetes	rs62575403	C	T	0.145424	0.0311079	2.95951e-06	-0.0699	0.0873	0.4232	21.854
19	phylum	Bacteroidetes	rs6586324	T	C	0.0477792	0.0105437	7.36885e-06	-0.0371	0.0369	0.3141	20.5349
20	phylum	Bacteroidetes	rs72706335	T	C	-0.223193	0.0493382	7.13116e-06	-0.0275	0.0867	0.7513	20.4642
21	phylum	Bacteroidetes	rs73512608	G	A	-0.123117	0.0236743	2.53893e-07	-0.0696	0.0806	0.3876	27.0447
22	phylum	Bacteroidetes	rs73846128	A	G	-0.0664262	0.0133481	4.783e-07	0.0068	0.0458	0.8824	24.7651
23	phylum	Bacteroidetes	rs73975615	G	A	-0.207163	0.0442629	1.20412e-06	0.0138	0.1563	0.9299	21.9051
24	phylum	Bacteroidetes	rs929878	T	C	0.0540001	0.0121526	6.51118e-06	0.0353	0.042	0.4005	19.7447
25	phylum	Cyanobacteria	rs2585223	T	C	0.111364	0.0247743	8.85727e-06	-0.0069	0.0539	0.8983	20.2063
26	phylum	Cyanobacteria	rs584122	T	C	0.151774	0.0326827	4.22776e-06	-0.0377	0.0696	0.5879	21.5655
27	phylum	Cyanobacteria	rs61972390	T	C	0.107346	0.0242469	9.11381e-06	-0.0139	0.0507	0.7838	19.6001
28	phylum	Cyanobacteria	rs7148504	T	G	-0.0800404	0.0176621	6.62384e-06	0.0609	0.0391	0.119	20.5368
29	phylum	Cyanobacteria	rs76531781	T	C	-0.231868	0.0493393	2.87336e-06	-0.0922	0.0923	0.3178	22.0849
30	phylum	Cyanobacteria	rs9864379	T	C	-0.138933	0.0268045	2.03334e-07	-0.0357	0.0607	0.5562	26.8655
31	phylum	Euryarchaeota	rs11022995	A	G	0.10373	0.0228889	7.73001e-06	-0.0121	0.0368	0.7429	20.538
32	phylum	Euryarchaeota	rs34928225	T	C	0.19977	0.0425421	4.33092e-06	0.0389	0.0642	0.5441	22.0507
33	phylum	Euryarchaeota	rs45498998	G	A	-0.131882	0.029229	5.32451e-06	-0.019	0.0476	0.6896	20.3584
34	phylum	Euryarchaeota	rs56131665	G	A	0.176759	0.0385787	5.30383e-06	-0.0315	0.062	0.6113	20.9927
35	phylum	Euryarchaeota	rs6064552	T	C	-0.123612	0.0275749	9.3377e-06	-0.0749	0.0437	0.08635	20.0952
36	phylum	Euryarchaeota	rs6508769	C	T	-0.150529	0.0337091	8.12363e-06	0.0428	0.049	0.3827	19.941
37	phylum	Euryarchaeota	rs7015093	G	A	-0.118111	0.0264389	7.19863e-06	0.1009	0.042	0.01625	19.9569
38	phylum	Euryarchaeota	rs76029318	T	C	0.214866	0.0438442	1.04621e-06	-0.1258	0.0748	0.09254	24.0166
39	phylum	Euryarchaeota	rs7635189	A	G	-0.119983	0.0259356	4.635e-06	-0.0063	0.0394	0.8735	21.4016
40	phylum	Euryarchaeota	rs77658038	A	C	-0.160157	0.0340856	4.75423e-06	-0.0946	0.0607	0.1193	22.0775
41	phylum	Euryarchaeota	rs894996	C	A	0.203577	0.0440033	5.11929e-06	0.1582	0.0651	0.01519	21.4036
42	phylum	Firmicutes	rs112334273	G	A	0.0627459	0.0127415	9.26446e-07	0.026	0.0435	0.5496	24.251
43	phylum	Firmicutes	rs2009919	C	T	-0.0536457	0.0106294	4.94721e-07	-0.0049	0.0368	0.8947	25.4714
44	phylum	Firmicutes	rs2273429	A	G	-0.0702112	0.0153063	9.26232e-06	0.0943	0.0541	0.08104	21.0413
45	phylum	Firmicutes	rs2547978	G	A	-0.0465802	0.0105075	8.56841e-06	-0.0023	0.0368	0.9508	19.6519
46	phylum	Firmicutes	rs3792064	G	A	0.0897349	0.0182532	6.75492e-07	0.0466	0.0588	0.4287	24.1682
47	phylum	Firmicutes	rs3852931	T	C	0.0482086	0.0105	4.52595e-06	-0.0015	0.0365	0.9669	21.08
48	phylum	Firmicutes	rs4750583	G	A	-0.0616007	0.0137936	5.78562e-06	0.0228	0.0468	0.627	19.9442
49	phylum	Firmicutes	rs56199908	T	C	-0.186194	0.041051	8.66662e-06	-0.078	0.076	0.3045	20.5723
50	phylum	Firmicutes	rs6814436	C	T	-0.0680205	0.0150844	6.80456e-06	-0.1784	0.0503	0.0003877	20.334
51	phylum	Firmicutes	rs6815608	C	T	-0.0935765	0.0210869	7.23852e-06	-0.0763	0.0733	0.298	19.6928
52	phylum	Firmicutes	rs7247191	T	C	-0.0713033	0.0157424	4.73097e-06	-0.0343	0.0523	0.5122	20.5153
53	phylum	Firmicutes	rs72738886	T	C	0.0864609	0.0190398	7.67892e-06	0.0173	0.0645	0.7887	20.6212
54	phylum	Firmicutes	rs72771021	C	T	-0.141357	0.0308303	5.12436e-06	0.1416	0.0849	0.09526	21.0222
55	phylum	Firmicutes	rs8085381	A	G	-0.0647291	0.0146219	8.67261e-06	0.0566	0.0531	0.2861	19.5971
56	phylum	Firmicutes	rs992074	T	C	-0.233491	0.050901	8.51609e-06	0.0342	0.0769	0.6564	21.042
57	phylum	Lentisphaerae	rs1002941	A	G	-0.107661	0.0233382	4.30884e-06	-0.0682	0.0414	0.09939	21.2805
58	phylum	Lentisphaerae	rs11770843	C	T	0.111896	0.0234776	1.13813e-06	0.0121	0.0429	0.7786	22.7155
59	phylum	Lentisphaerae	rs17114848	G	A	0.148972	0.0324162	6.76986e-06	0.1294	0.0542	0.01699	21.1196
60	phylum	Lentisphaerae	rs2031282	A	G	0.120412	0.0270263	5.86462e-06	-0.01	0.0477	0.8335	19.8503
61	phylum	Lentisphaerae	rs2825714	A	G	-0.138226	0.0289096	1.49772e-06	-0.0709	0.0537	0.1866	22.861
62	phylum	Lentisphaerae	rs60995569	T	G	-0.16062	0.0336806	9.1939e-06	-0.0587	0.0618	0.3426	22.7426
63	phylum	Lentisphaerae	rs62570196	C	T	-0.217203	0.0439621	9.64473e-07	-0.0496	0.0759	0.5129	24.4104
64	phylum	Lentisphaerae	rs72640280	A	G	0.220185	0.0485947	5.19194e-06	0.0279	0.0837	0.7389	20.5304
65	phylum	Lentisphaerae	rs77599476	A	G	0.229981	0.0479918	1.90265e-06	-0.0487	0.0786	0.5359	22.9641
66	phylum	Proteobacteria	rs10750258	C	A	0.0491248	0.010824	8.71907e-06	-0.0026	0.038	0.9445	20.598
67	phylum	Proteobacteria	rs11126162	T	C	-0.0770689	0.0187079	9.25977e-06	-0.1118	0.0687	0.1037	16.971
68	phylum	Proteobacteria	rs11715072	G	A	-0.0519289	0.0115246	6.90415e-06	0.0147	0.0396	0.7112	20.3033
69	phylum	Proteobacteria	rs12150865	C	T	0.0511615	0.0106407	1.54085e-06	0.0277	0.0367	0.4496	23.1178
70	phylum	Proteobacteria	rs12467198	C	T	0.0498267	0.011138	6.30667e-06	-0.0452	0.0395	0.2516	20.0129
71	phylum	Proteobacteria	rs2532663	A	G	0.125578	0.0258034	7.4681e-07	-0.1866	0.0757	0.01375	23.685
72	phylum	Proteobacteria	rs3890996	G	T	0.0474614	0.0105645	6.94656e-06	0.0307	0.0368	0.4043	20.1829
73	phylum	Proteobacteria	rs4340090	C	T	-0.0668162	0.0153387	9.9901e-06	0.0428	0.0518	0.4087	18.9752
74	phylum	Proteobacteria	rs6707783	C	T	0.0849594	0.0187782	8.08593e-06	0.0021	0.0597	0.9718	20.4699
75	phylum	Proteobacteria	rs72771021	C	T	0.141726	0.0309242	7.18092e-06	0.1416	0.0849	0.09526	21.004
76	phylum	Proteobacteria	rs922773	C	T	-0.0803778	0.0157851	3.67959e-07	0.0132	0.0515	0.7984	25.9285
77	phylum	Tenericutes	rs10108398	G	A	0.0769142	0.0153953	1.09001e-06	0.0362	0.041	0.3768	24.9595
78	phylum	Tenericutes	rs11890098	A	G	0.074438	0.0153389	9.56577e-07	0.0123	0.0436	0.7783	23.5505
79	phylum	Tenericutes	rs12566890	T	G	-0.101147	0.0230978	3.65098e-06	-0.0918	0.0686	0.181	19.1763
80	phylum	Tenericutes	rs17214486	C	A	0.06099	0.0135623	6.60861e-06	-0.0491	0.0373	0.1882	20.2232
81	phylum	Tenericutes	rs2464826	A	C	0.0944239	0.0211806	8.39499e-06	0.0197	0.0542	0.7158	19.8741
82	phylum	Tenericutes	rs28537087	G	A	0.0820873	0.0188312	8.07402e-06	0.0571	0.0541	0.2917	19.0019
83	phylum	Tenericutes	rs3768491	G	A	0.0681052	0.0149061	4.2335e-06	0.0435	0.0417	0.2969	20.8753
84	phylum	Tenericutes	rs4885016	C	T	0.0819606	0.0181628	7.26993e-06	-0.0777	0.0493	0.1151	20.3631
85	phylum	Tenericutes	rs6043847	T	C	-0.114937	0.0248606	4.55481e-06	0.0165	0.0732	0.8215	21.3745
86	phylum	Tenericutes	rs72901605	T	C	-0.0841852	0.0178119	3.25792e-06	0.0776	0.0447	0.08236	22.3383
87	phylum	Tenericutes	rs74603314	T	C	0.221639	0.0462918	1.5569e-06	0.0414	0.0849	0.626	22.9237
88	phylum	Tenericutes	rs78169027	A	G	-0.108283	0.0237289	5.87611e-06	0.0776	0.0581	0.1816	20.8241
89	phylum	Verrucomicrobia	rs11252894	A	C	0.0784055	0.0162769	1.10555e-06	0.0237	0.0485	0.6244	23.2033
90	phylum	Verrucomicrobia	rs117107102	A	G	0.204283	0.0427565	2.67935e-06	0.1028	0.1038	0.3218	22.8276
91	phylum	Verrucomicrobia	rs11729256	T	C	0.0696984	0.0146953	2.23404e-06	-0.0383	0.0422	0.365	22.4951
92	phylum	Verrucomicrobia	rs12512971	A	C	0.171057	0.0398053	9.81386e-06	0.0598	0.0817	0.4639	18.4672
93	phylum	Verrucomicrobia	rs2602429	T	C	-0.0764148	0.0153487	8.71044e-07	0.0599	0.0458	0.1907	24.7863
94	phylum	Verrucomicrobia	rs3995795	C	T	0.0610914	0.0138592	9.7221e-06	-0.0732	0.0408	0.0728	19.4305
95	phylum	Verrucomicrobia	rs45598138	C	A	-0.143901	0.03054	2.19129e-06	-0.0951	0.0803	0.2365	22.2019
96	phylum	Verrucomicrobia	rs61779207	G	A	-0.0755253	0.0164385	5.27971e-06	-0.0357	0.0475	0.4519	21.1087
97	phylum	Verrucomicrobia	rs74542928	T	C	0.115994	0.0231324	4.08376e-07	0.0724	0.062	0.2431	25.1437
98	phylum	Verrucomicrobia	rs76430504	T	C	-0.11753	0.025458	3.49559e-06	-0.0726	0.0705	0.3033	21.3132
99	phylum	Verrucomicrobia	rs9349825	A	G	-0.0660243	0.0143911	6.2748e-06	0.0391	0.0393	0.3199	21.0484
100	class	Actinobacteria	rs11655079	T	C	-0.0560674	0.0124286	5.92516e-06	0.026	0.0399	0.5144	20.3506
101	class	Actinobacteria	rs11745923	G	T	0.0563759	0.0115529	1.58132e-06	0.0252	0.0387	0.5147	23.8125
102	class	Actinobacteria	rs12049045	A	G	0.0510452	0.0114325	8.62621e-06	-0.0582	0.038	0.1256	19.9355
103	class	Actinobacteria	rs134366	A	G	-0.111877	0.023501	1.50428e-06	0.0037	0.0747	0.9609	22.6626
104	class	Actinobacteria	rs1515761	C	T	-0.0762317	0.0169884	4.96364e-06	-0.0672	0.0527	0.2021	20.1357
105	class	Actinobacteria	rs4945008	G	A	-0.0540741	0.0121393	5.39237e-06	-0.0275	0.0413	0.5043	19.8423
106	class	Actinobacteria	rs6660520	G	A	-0.0711483	0.0134495	1.10652e-07	0.0205	0.0456	0.6539	27.9845
107	class	Actinobacteria	rs72767435	T	C	-0.126352	0.0273626	2.56803e-06	0.1287	0.0801	0.108	21.3231
108	class	Actinobacteria	rs7322849	T	C	0.0944467	0.0192976	6.20798e-07	0.0105	0.062	0.8657	23.9534
109	class	Actinobacteria	rs80083040	T	G	0.155784	0.0348017	8.62105e-06	0.1337	0.072	0.06321	20.0376
110	class	Actinobacteria	rs8047955	G	A	-0.0575816	0.0116762	8.3372e-07	-0.0243	0.0388	0.5301	24.32
111	class	Actinobacteria	rs857444	C	T	0.0509553	0.011539	8.92237e-06	-0.0462	0.0383	0.2281	19.5003
112	class	Actinobacteria	rs961091	G	A	0.0501255	0.011255	8.67601e-06	-0.0217	0.0369	0.5571	19.8347
113	class	Alphaproteobacteria	rs140912403	C	T	-0.160677	0.0317708	6.20369e-07	0.0487	0.0713	0.4947	25.5771
114	class	Alphaproteobacteria	rs34569731	G	A	-0.0705145	0.0157564	7.37921e-06	0.0131	0.0389	0.7352	20.0282
115	class	Alphaproteobacteria	rs55876211	C	T	-0.080811	0.0184159	7.53633e-06	-0.1271	0.0517	0.01396	19.2555
116	class	Alphaproteobacteria	rs62285697	C	T	0.0805256	0.0180912	9.75933e-06	-0.1095	0.0467	0.01887	19.8122
117	class	Alphaproteobacteria	rs76784716	A	G	0.133271	0.0267738	5.09143e-07	0.0006	0.0689	0.9927	24.7771
118	class	Alphaproteobacteria	rs7960664	A	G	-0.0969489	0.0215149	8.84301e-06	-0.0041	0.0527	0.9378	20.3052
119	class	Alphaproteobacteria	rs9813022	A	G	-0.0751277	0.0153867	1.05334e-06	-0.0088	0.0392	0.8214	23.8402
120	class	Bacilli	rs11110282	A	G	-0.101189	0.0217379	4.85445e-06	-0.0137	0.0767	0.8586	21.6686
121	class	Bacilli	rs11730038	G	A	-0.0630747	0.0128717	1.96024e-06	-0.0052	0.0451	0.909	24.0126
122	class	Bacilli	rs12797734	T	C	0.0572158	0.0126793	7.21174e-06	0.023	0.0415	0.5791	20.363
123	class	Bacilli	rs13068444	A	G	0.0601035	0.0136407	9.53038e-06	-0.1076	0.0469	0.0219	19.4145
124	class	Bacilli	rs28564647	T	G	-0.0613034	0.0137579	7.81196e-06	0.0115	0.0445	0.7967	19.8548
125	class	Bacilli	rs2952251	G	A	0.0598868	0.0123903	1.07895e-06	-0.023	0.0416	0.5801	23.3614
126	class	Bacilli	rs34989881	A	G	0.111056	0.0246039	6.54591e-06	-0.011	0.078	0.8881	20.374
127	class	Bacilli	rs35344081	G	A	0.0619529	0.0127066	1.01499e-06	0.0342	0.045	0.4467	23.7719
128	class	Bacilli	rs4028634	C	T	-0.0520614	0.0109842	2.2076e-06	0.0344	0.0371	0.3544	22.4644
129	class	Bacilli	rs4459992	T	C	0.0535854	0.0116362	4.29833e-06	-0.027	0.0391	0.4909	21.2066
130	class	Bacilli	rs694949	A	G	-0.081146	0.0180042	7.59591e-06	-0.025	0.0554	0.6509	20.3136
131	class	Bacilli	rs74663707	C	T	0.0979154	0.0224074	8.45688e-06	-0.0467	0.0646	0.4698	19.095
132	class	Bacilli	rs7666190	A	C	0.104044	0.0247934	8.46837e-06	0.0477	0.0853	0.5759	17.6101
133	class	Bacilli	rs9581006	T	C	-0.225309	0.0467697	1.79457e-06	0.2426	0.0931	0.009192	23.2075
134	class	Bacteroidia	rs11146701	A	G	0.0473596	0.010541	7.08223e-06	-0.0268	0.0367	0.4646	20.1861
135	class	Bacteroidia	rs111845179	T	C	0.102648	0.0213843	9.23996e-07	0.1177	0.073	0.1067	23.0415
136	class	Bacteroidia	rs17343978	A	C	-0.0552057	0.0120278	8.3593e-06	0.0334	0.04	0.4045	21.0666
137	class	Bacteroidia	rs2032750	C	T	0.0508393	0.0106807	1.91509e-06	0.039	0.0371	0.2939	22.6569
138	class	Bacteroidia	rs2363574	T	C	0.222741	0.0508055	9.93482e-06	-0.079	0.1126	0.4831	19.2211
139	class	Bacteroidia	rs4146051	G	A	0.107377	0.0245661	8.76436e-06	-0.0034	0.088	0.9691	19.1051
140	class	Bacteroidia	rs4916508	A	G	0.0466729	0.0105312	8.4711e-06	-0.0008	0.0367	0.9833	19.6415
141	class	Bacteroidia	rs55773148	G	A	-0.121514	0.0236759	3.89583e-07	-0.0696	0.0806	0.3876	26.3414
142	class	Bacteroidia	rs62531359	T	G	0.0655728	0.0149891	9.08657e-06	0.0293	0.0548	0.5932	19.138
143	class	Bacteroidia	rs62575403	C	T	0.140055	0.0311128	7.06122e-06	-0.0699	0.0873	0.4232	20.2637
144	class	Bacteroidia	rs72706335	T	C	-0.22241	0.0493458	7.65526e-06	-0.0275	0.0867	0.7513	20.3146
145	class	Bacteroidia	rs73975615	G	A	-0.207018	0.0442633	1.21616e-06	0.0138	0.1563	0.9299	21.874
146	class	Bacteroidia	rs7631304	G	A	-0.0645771	0.0132957	8.36778e-07	0.0112	0.0457	0.8063	23.5904
147	class	Bacteroidia	rs79585701	A	C	0.0646823	0.0149628	9.98596e-06	0.1102	0.0522	0.03473	18.6872
148	class	Bacteroidia	rs929878	T	C	0.0548532	0.012153	4.7338e-06	0.0353	0.042	0.4005	20.3722
149	class	Betaproteobacteria	rs11128180	A	G	0.0592944	0.0128769	3.67147e-06	-0.0173	0.0423	0.683	21.2034
150	class	Betaproteobacteria	rs1511453	A	G	0.0923492	0.0199158	4.75762e-06	0.0968	0.0691	0.1609	21.5016
151	class	Betaproteobacteria	rs1928341	G	A	-0.0525581	0.0110408	2.0153e-06	-0.0817	0.0372	0.02821	22.661
152	class	Betaproteobacteria	rs2613606	T	C	0.0513106	0.0109091	2.19816e-06	0.0737	0.0371	0.04673	22.1226
153	class	Betaproteobacteria	rs320161	G	A	-0.0572286	0.01262	7.33247e-06	0.0155	0.0412	0.7072	20.564
154	class	Betaproteobacteria	rs4033856	T	C	-0.0832423	0.0167237	5.17166e-07	-0.0549	0.0524	0.2945	24.7756
155	class	Betaproteobacteria	rs56386628	C	T	-0.0622252	0.0135688	5.86949e-06	-0.0884	0.0459	0.0544	21.0305
156	class	Betaproteobacteria	rs6087811	T	G	-0.0978177	0.0198522	7.44303e-07	0.0668	0.0681	0.3267	24.2783
157	class	Betaproteobacteria	rs62395635	T	C	0.109741	0.0236	2.9409e-06	0.0693	0.0716	0.3331	21.6229
158	class	Betaproteobacteria	rs75242906	C	T	-0.121083	0.028075	9.27278e-06	0.0226	0.0882	0.7976	18.6006
159	class	Betaproteobacteria	rs9964679	A	G	0.052911	0.0114866	4.84585e-06	-0.0143	0.0401	0.7218	21.2182
160	class	Clostridia	rs10774377	G	A	-0.052659	0.0113858	3.24399e-06	-0.0638	0.0396	0.1068	21.3904
161	class	Clostridia	rs112334273	G	A	0.0641008	0.0127404	3.81408e-07	0.026	0.0435	0.5496	25.314
162	class	Clostridia	rs13105690	C	T	0.0529097	0.011818	8.77789e-06	0.0014	0.0405	0.9721	20.0439
163	class	Clostridia	rs13179700	C	T	-0.0511937	0.0109569	3.37085e-06	0.0251	0.0386	0.5152	21.8302
164	class	Clostridia	rs1842454	G	A	-0.0547202	0.0127338	8.72027e-06	0.0472	0.0428	0.2707	18.4663
165	class	Clostridia	rs2273429	A	G	-0.0724037	0.0153105	4.52137e-06	0.0943	0.0541	0.08104	22.3637
166	class	Clostridia	rs6797343	T	G	-0.0592279	0.0134556	9.35643e-06	0.0076	0.0475	0.873	19.3752
167	class	Clostridia	rs6814436	C	T	-0.0739995	0.0150815	9.65095e-07	-0.1784	0.0503	0.0003877	24.0751
168	class	Clostridia	rs6815608	C	T	-0.103803	0.0210883	4.01856e-07	-0.0763	0.0733	0.298	24.2291
169	class	Clostridia	rs72738886	T	C	0.0866169	0.0190393	8.24233e-06	0.0173	0.0645	0.7887	20.6968
170	class	Clostridia	rs76767978	G	A	0.0698882	0.0156319	8.39808e-06	0.0946	0.0573	0.09857	19.9887
171	class	Clostridia	rs992074	T	C	-0.255639	0.0508787	8.77506e-07	0.0342	0.0769	0.6564	25.2454
172	class	Coriobacteriia	rs11073596	G	T	-0.0510212	0.0114339	8.14442e-06	0.0324	0.0392	0.4092	19.9119
173	class	Coriobacteriia	rs11250875	T	C	0.06075	0.0130939	4.82848e-06	0.0455	0.0457	0.3192	21.5256
174	class	Coriobacteriia	rs11656361	A	C	0.0773006	0.017553	8.0201e-06	0.1251	0.058	0.03091	19.3938
175	class	Coriobacteriia	rs12974142	G	A	0.0789796	0.0177205	8.51236e-06	-0.0362	0.0576	0.5294	19.8645
176	class	Coriobacteriia	rs13307134	T	C	-0.0565686	0.0126265	7.79938e-06	-0.0173	0.0426	0.6847	20.0717
177	class	Coriobacteriia	rs1397793	A	G	0.0498855	0.0112446	9.77372e-06	-0.0257	0.0377	0.4952	19.6816
178	class	Coriobacteriia	rs1816223	G	A	0.0586265	0.0129006	4.84117e-06	0.0254	0.0447	0.57	20.6523
179	class	Coriobacteriia	rs240104	T	C	-0.0603429	0.0126849	1.51604e-06	0.014	0.0428	0.7441	22.6297
180	class	Coriobacteriia	rs2442778	A	G	0.116408	0.0258545	9.02693e-06	-0.1358	0.0808	0.09295	20.2718
181	class	Coriobacteriia	rs3025411	A	G	0.0926543	0.0209468	8.26913e-06	-0.0182	0.0647	0.7781	19.5657
182	class	Coriobacteriia	rs34739816	G	T	0.0965017	0.0207666	3.88356e-06	-0.0834	0.0751	0.267	21.5943
183	class	Coriobacteriia	rs67561917	A	G	-0.0714367	0.0154113	5.39126e-06	-0.0165	0.0558	0.7677	21.4864
184	class	Coriobacteriia	rs719099	A	G	0.0778402	0.0155815	5.43313e-07	0.0107	0.0545	0.8444	24.9568
185	class	Coriobacteriia	rs8010111	A	G	0.103377	0.0229286	6.8962e-06	-0.1399	0.0715	0.0503	20.3279
186	class	Deltaproteobacteria	rs1035691	G	A	0.055176	0.0121602	9.65162e-06	0.0011	0.0382	0.9771	20.5882
187	class	Deltaproteobacteria	rs112381107	C	T	0.206594	0.0456908	4.63052e-06	0.0316	0.088	0.7196	20.4446
188	class	Deltaproteobacteria	rs11599763	C	T	0.0544219	0.0117397	3.94121e-06	-0.0006	0.0376	0.9869	21.4899
189	class	Deltaproteobacteria	rs17084793	G	A	-0.0710762	0.015953	5.6863e-06	0.0085	0.0488	0.862	19.8501
190	class	Deltaproteobacteria	rs17791387	A	G	-0.0735881	0.0154246	1.60221e-06	0.061	0.047	0.1941	22.7608
191	class	Deltaproteobacteria	rs2692012	G	A	-0.110335	0.0253336	3.14188e-06	-0.0233	0.0765	0.7607	18.9685
192	class	Deltaproteobacteria	rs2838334	G	A	0.0561722	0.0124124	5.44553e-06	-0.0701	0.0399	0.07914	20.4801
193	class	Deltaproteobacteria	rs4506934	C	T	-0.0936514	0.02012	3.58889e-06	-0.0221	0.0595	0.7104	21.6657
194	class	Deltaproteobacteria	rs55744759	A	G	-0.0779693	0.0170738	7.31375e-06	-0.056	0.0576	0.3309	20.8539
195	class	Deltaproteobacteria	rs6058181	C	T	0.0825716	0.0165958	3.39555e-07	-0.031	0.0553	0.575	24.7551
196	class	Deltaproteobacteria	rs62020470	A	G	-0.0585411	0.0129358	4.85087e-06	-0.0203	0.041	0.621	20.4802
197	class	Deltaproteobacteria	rs9928243	C	A	-0.0538457	0.0117718	5.02077e-06	-0.0121	0.0369	0.7431	20.9226
198	class	Erysipelotrichia	rs1074800	G	A	-0.0492438	0.010887	6.14582e-06	0.043	0.0372	0.2486	20.4591
199	class	Erysipelotrichia	rs10781552	C	T	-0.0552212	0.0116074	2.33115e-06	-0.0733	0.0399	0.06612	22.633
200	class	Erysipelotrichia	rs17530232	A	G	0.10305	0.0224648	2.79126e-06	0.0373	0.0707	0.5979	21.0422
201	class	Erysipelotrichia	rs1884466	C	T	-0.0475363	0.0106939	9.52708e-06	0.0807	0.0374	0.0308	19.7596
202	class	Erysipelotrichia	rs2300774	A	G	-0.0524152	0.0106784	8.95468e-07	0.0719	0.0375	0.05546	24.0936
203	class	Erysipelotrichia	rs290833	T	G	-0.0497374	0.0111376	8.02897e-06	0.0339	0.0392	0.3877	19.9427
204	class	Erysipelotrichia	rs35161940	T	C	-0.0806041	0.0167641	1.8451e-06	0.0236	0.0553	0.6692	23.1182
205	class	Erysipelotrichia	rs4078432	T	C	0.0608929	0.0133764	4.23107e-06	-0.0367	0.0466	0.4313	20.7231
206	class	Erysipelotrichia	rs56970041	T	G	0.0724145	0.0164471	5.40344e-06	0.0663	0.0599	0.2684	19.3853
207	class	Erysipelotrichia	rs62504403	C	T	0.0681159	0.0127883	1.12264e-07	0.077	0.042	0.06651	28.3708
208	class	Erysipelotrichia	rs7234058	T	C	-0.0945759	0.0194091	9.12347e-07	-0.146	0.0671	0.02949	23.7438
209	class	Erysipelotrichia	rs7826267	G	T	0.0839071	0.0199131	9.28453e-06	-0.0179	0.0671	0.7894	17.755
210	class	Erysipelotrichia	rs8003149	C	T	0.0538798	0.0116888	4.08479e-06	-0.017	0.0411	0.6789	21.2477
211	class	Gammaproteobacteria	rs11181912	G	A	-0.0579153	0.0118796	9.94764e-07	-0.0017	0.0391	0.9657	23.7675
212	class	Gammaproteobacteria	rs12404135	A	G	-0.0788843	0.0172415	8.89488e-06	0.053	0.0506	0.2955	20.933
213	class	Gammaproteobacteria	rs6706173	A	C	0.074251	0.0146392	1.99494e-07	-0.0365	0.0482	0.4497	25.7259
214	class	Gammaproteobacteria	rs75101789	C	T	0.0729012	0.0163003	8.7878e-06	-0.0563	0.0529	0.2873	20.0022
215	class	Gammaproteobacteria	rs79795896	A	G	-0.15921	0.0351373	7.9241e-06	0.0578	0.0763	0.4483	20.5307
216	class	Gammaproteobacteria	rs9494710	C	T	-0.0549673	0.0120924	4.54611e-06	0.0615	0.0374	0.09955	20.6625
217	class	Lentisphaeria	rs1002941	A	G	-0.105025	0.0233484	8.14836e-06	-0.0682	0.0414	0.09939	20.2335
218	class	Lentisphaeria	rs11770843	C	T	0.109431	0.0234879	1.9073e-06	0.0121	0.0429	0.7786	21.7066
219	class	Lentisphaeria	rs17114848	G	A	0.152377	0.0324332	4.05864e-06	0.1294	0.0542	0.01699	22.0729
220	class	Lentisphaeria	rs2031282	A	G	0.122368	0.0270329	4.38258e-06	-0.01	0.0477	0.8335	20.4904
221	class	Lentisphaeria	rs2825714	A	G	-0.13741	0.0289246	1.72211e-06	-0.0709	0.0537	0.1866	22.5685
222	class	Lentisphaeria	rs62570196	C	T	-0.21635	0.0439866	1.07924e-06	-0.0496	0.0759	0.5129	24.1921
223	class	Lentisphaeria	rs72640280	A	G	0.220207	0.0486196	5.18036e-06	0.0279	0.0837	0.7389	20.5135
224	class	Lentisphaeria	rs77599476	A	G	0.230292	0.0480168	1.86132e-06	-0.0487	0.0786	0.5359	23.0023
225	class	Melainabacteria	rs10738747	A	G	-0.0814624	0.0184409	9.95795e-06	-0.0496	0.0366	0.1751	19.5142
226	class	Melainabacteria	rs113884518	T	C	-0.205352	0.0454982	8.05675e-06	0.0832	0.0736	0.2586	20.3709
227	class	Melainabacteria	rs28678345	T	C	0.214848	0.0470878	6.69083e-06	-0.2229	0.0856	0.009182	20.8183
228	class	Melainabacteria	rs4129395	G	A	0.0896187	0.0185106	1.48057e-06	0.0183	0.0368	0.6193	23.4399
229	class	Melainabacteria	rs79790072	T	C	0.226722	0.0487841	3.29011e-06	0.0443	0.0912	0.6273	21.5989
230	class	Melainabacteria	rs9864379	T	C	-0.159735	0.0292553	5.36056e-08	-0.0357	0.0607	0.5562	29.812
231	class	Methanobacteria	rs10424197	A	G	0.111274	0.0247517	9.27897e-06	0.0615	0.0383	0.1086	20.2105
232	class	Methanobacteria	rs4257531	G	A	0.164498	0.0364959	7.44338e-06	-0.039	0.0574	0.4963	20.3158
233	class	Methanobacteria	rs56131665	G	A	0.178661	0.039298	6.17988e-06	-0.0315	0.062	0.6113	20.669
234	class	Methanobacteria	rs6508769	C	T	-0.153519	0.0344519	8.22527e-06	0.0428	0.049	0.3827	19.8563
235	class	Methanobacteria	rs6776814	T	C	-0.199566	0.0411825	1.63061e-06	-0.002	0.0594	0.9732	23.4827
236	class	Methanobacteria	rs73068003	G	T	-0.15814	0.0351803	8.44578e-06	-0.0107	0.0543	0.8433	20.2062
237	class	Methanobacteria	rs73457410	A	G	0.21534	0.0436695	1.40854e-06	-0.1226	0.0725	0.09063	24.316
238	class	Methanobacteria	rs75208022	C	T	-0.227245	0.048763	5.92107e-06	-0.0805	0.0797	0.3129	21.7174
239	class	Methanobacteria	rs894996	C	A	0.216999	0.0449076	1.87556e-06	0.1582	0.0651	0.01519	23.3494
240	class	Mollicutes	rs10108398	G	A	0.0769142	0.0153953	1.09001e-06	0.0362	0.041	0.3768	24.9595
241	class	Mollicutes	rs11890098	A	G	0.074438	0.0153389	9.56577e-07	0.0123	0.0436	0.7783	23.5505
242	class	Mollicutes	rs12566890	T	G	-0.101147	0.0230978	3.65098e-06	-0.0918	0.0686	0.181	19.1763
243	class	Mollicutes	rs17214486	C	A	0.06099	0.0135623	6.60861e-06	-0.0491	0.0373	0.1882	20.2232
244	class	Mollicutes	rs2464826	A	C	0.0944239	0.0211806	8.39499e-06	0.0197	0.0542	0.7158	19.8741
245	class	Mollicutes	rs28537087	G	A	0.0820873	0.0188312	8.07402e-06	0.0571	0.0541	0.2917	19.0019
246	class	Mollicutes	rs3768491	G	A	0.0681052	0.0149061	4.2335e-06	0.0435	0.0417	0.2969	20.8753
247	class	Mollicutes	rs4885016	C	T	0.0819606	0.0181628	7.26993e-06	-0.0777	0.0493	0.1151	20.3631
248	class	Mollicutes	rs6043847	T	C	-0.114937	0.0248606	4.55481e-06	0.0165	0.0732	0.8215	21.3745
249	class	Mollicutes	rs72901605	T	C	-0.0841852	0.0178119	3.25792e-06	0.0776	0.0447	0.08236	22.3383
250	class	Mollicutes	rs74603314	T	C	0.221639	0.0462918	1.5569e-06	0.0414	0.0849	0.626	22.9237
251	class	Mollicutes	rs78169027	A	G	-0.108283	0.0237289	5.87611e-06	0.0776	0.0581	0.1816	20.8241
252	class	Negativicutes	rs13086907	G	A	0.0625312	0.0131735	1.95488e-06	0.0272	0.0443	0.5389	22.5316
253	class	Negativicutes	rs1643968	T	C	-0.0565284	0.0112298	4.14601e-07	0.0202	0.0405	0.6177	25.339
254	class	Negativicutes	rs1649999	A	G	0.0748989	0.0166458	7.58124e-06	0.0079	0.0543	0.8837	20.2461
255	class	Negativicutes	rs2834062	A	G	0.0489057	0.0108842	8.43918e-06	0.0124	0.0376	0.742	20.1895
256	class	Negativicutes	rs4463806	C	T	0.0543966	0.0129365	7.80657e-06	0.016	0.0452	0.7229	17.6811
257	class	Negativicutes	rs4722181	T	G	0.0501306	0.0105798	2.00111e-06	0.0839	0.0369	0.02318	22.4518
258	class	Negativicutes	rs60274479	T	C	-0.0659623	0.0134137	1.1623e-06	-0.0467	0.0474	0.3248	24.1821
259	class	Negativicutes	rs61249479	A	C	0.0777075	0.0168628	2.95474e-06	-0.064	0.0618	0.3003	21.2357
260	class	Negativicutes	rs73232831	G	A	-0.151829	0.0314932	1.87452e-06	0.0302	0.0786	0.7006	23.2421
261	class	Negativicutes	rs9423647	G	A	0.047817	0.0105282	6.06108e-06	-0.0405	0.0368	0.2716	20.628
262	class	Verrucomicrobiae	rs111862613	T	C	0.090699	0.0196746	3.73844e-06	-0.0104	0.054	0.8476	21.2517
263	class	Verrucomicrobiae	rs117107102	A	G	0.204683	0.0431572	2.91823e-06	0.1028	0.1038	0.3218	22.4935
264	class	Verrucomicrobiae	rs11729256	T	C	0.0749798	0.0150177	6.73085e-07	-0.0383	0.0422	0.365	24.9277
265	class	Verrucomicrobiae	rs2602429	T	C	-0.0746844	0.0156194	2.58297e-06	0.0599	0.0458	0.1907	22.8629
266	class	Verrucomicrobiae	rs4242783	A	G	-0.0689292	0.0147693	2.63615e-06	-0.0177	0.0409	0.6661	21.7814
267	class	Verrucomicrobiae	rs4936098	G	A	-0.0648843	0.0135928	1.1222e-06	0.0433	0.0388	0.2636	22.7856
268	class	Verrucomicrobiae	rs61779207	G	A	-0.0758309	0.0167762	6.7228e-06	-0.0357	0.0475	0.4519	20.4317
269	class	Verrucomicrobiae	rs74542928	T	C	0.112164	0.0236422	1.63222e-06	0.0724	0.062	0.2431	22.5077
270	class	Verrucomicrobiae	rs9349825	A	G	-0.0704036	0.0147128	2.53688e-06	0.0391	0.0393	0.3199	22.8981
271	class	Verrucomicrobiae	rs941682	G	A	-0.0631436	0.0143767	9.60993e-06	-0.0668	0.0404	0.09835	19.2904
272	order	Actinomycetales	rs2889192	T	G	-0.0884052	0.0194997	3.96725e-06	0.0136	0.0441	0.7579	20.5542
273	order	Actinomycetales	rs34583783	G	T	0.123688	0.0264254	5.53886e-06	0.0241	0.0565	0.6695	21.9085
274	order	Actinomycetales	rs35011108	A	G	0.241546	0.0503803	1.87659e-06	0.0409	0.0784	0.6017	22.9868
275	order	Actinomycetales	rs4073240	G	A	0.074973	0.0164672	5.67898e-06	0.0497	0.0372	0.1815	20.7286
276	order	Actinomycetales	rs58484246	T	C	0.075828	0.0168997	6.67483e-06	0.0391	0.0386	0.3102	20.1327
277	order	Bacillales	rs10233278	T	C	-0.116319	0.0248527	3.508e-06	-0.0324	0.0373	0.385	21.9056
278	order	Bacillales	rs10410917	C	T	-0.11471	0.0250025	5.57353e-06	0.0117	0.0373	0.7539	21.0492
279	order	Bacillales	rs11034576	A	G	0.205765	0.0453311	8.85972e-06	0.0261	0.0694	0.707	20.604
280	order	Bacillales	rs11207728	A	G	0.14455	0.0316912	5.73456e-06	0.067	0.0467	0.1513	20.8046
281	order	Bacillales	rs11844714	A	G	-0.143245	0.0320272	5.06209e-06	0.0878	0.0468	0.06078	20.0042
282	order	Bacillales	rs1287018	G	A	0.141125	0.0319309	9.87097e-06	0.0142	0.0471	0.7639	19.5337
283	order	Bacillales	rs4617108	G	A	-0.248861	0.0525929	1.97506e-06	-0.0274	0.072	0.7037	22.3903
284	order	Bacillales	rs62640857	A	G	0.148238	0.0326455	4.49262e-06	0.0286	0.0474	0.5455	20.6192
285	order	Bacteroidales	rs11146701	A	G	0.0473596	0.010541	7.08223e-06	-0.0268	0.0367	0.4646	20.1861
286	order	Bacteroidales	rs111845179	T	C	0.102648	0.0213843	9.23996e-07	0.1177	0.073	0.1067	23.0415
287	order	Bacteroidales	rs17343978	A	C	-0.0552057	0.0120278	8.3593e-06	0.0334	0.04	0.4045	21.0666
288	order	Bacteroidales	rs2032750	C	T	0.0508393	0.0106807	1.91509e-06	0.039	0.0371	0.2939	22.6569
289	order	Bacteroidales	rs2363574	T	C	0.222741	0.0508055	9.93482e-06	-0.079	0.1126	0.4831	19.2211
290	order	Bacteroidales	rs4146051	G	A	0.107377	0.0245661	8.76436e-06	-0.0034	0.088	0.9691	19.1051
291	order	Bacteroidales	rs4916508	A	G	0.0466729	0.0105312	8.4711e-06	-0.0008	0.0367	0.9833	19.6415
292	order	Bacteroidales	rs55773148	G	A	-0.121514	0.0236759	3.89583e-07	-0.0696	0.0806	0.3876	26.3414
293	order	Bacteroidales	rs62531359	T	G	0.0655728	0.0149891	9.08657e-06	0.0293	0.0548	0.5932	19.138
294	order	Bacteroidales	rs62575403	C	T	0.140055	0.0311128	7.06122e-06	-0.0699	0.0873	0.4232	20.2637
295	order	Bacteroidales	rs72706335	T	C	-0.22241	0.0493458	7.65526e-06	-0.0275	0.0867	0.7513	20.3146
296	order	Bacteroidales	rs73975615	G	A	-0.207018	0.0442633	1.21616e-06	0.0138	0.1563	0.9299	21.874
297	order	Bacteroidales	rs7631304	G	A	-0.0645771	0.0132957	8.36778e-07	0.0112	0.0457	0.8063	23.5904
298	order	Bacteroidales	rs79585701	A	C	0.0646823	0.0149628	9.98596e-06	0.1102	0.0522	0.03473	18.6872
299	order	Bacteroidales	rs929878	T	C	0.0548532	0.012153	4.7338e-06	0.0353	0.042	0.4005	20.3722
300	order	Bifidobacteriales	rs10831953	G	A	0.0537537	0.0123746	9.94741e-06	-0.0438	0.0385	0.2548	18.8692
301	order	Bifidobacteriales	rs12446429	T	C	0.0810099	0.019073	8.52884e-06	0.039	0.0634	0.5388	18.0401
302	order	Bifidobacteriales	rs13020688	G	A	0.0584045	0.0122081	1.57373e-06	-0.0137	0.0372	0.7132	22.8874
303	order	Bifidobacteriales	rs4957061	T	C	0.0569873	0.0116907	1.1517e-06	-0.0141	0.0368	0.7004	23.7616
304	order	Bifidobacteriales	rs540489	T	G	-0.0632518	0.013817	5.36809e-06	0.04	0.0418	0.3381	20.9565
305	order	Bifidobacteriales	rs55888705	A	G	0.053673	0.0120586	8.66204e-06	-0.0325	0.0373	0.3842	19.8115
306	order	Bifidobacteriales	rs6899771	A	G	-0.0914312	0.0202604	7.27998e-06	-0.0508	0.0623	0.4154	20.3654
307	order	Bifidobacteriales	rs7174549	T	C	-0.0551726	0.0124655	6.86784e-06	0.0436	0.0386	0.2595	19.5897
308	order	Bifidobacteriales	rs7322849	T	C	0.110676	0.0200996	1.74032e-08	0.0105	0.062	0.8657	30.3202
309	order	Bifidobacteriales	rs73797465	T	G	-0.0942612	0.0208421	4.84953e-06	-0.0606	0.0733	0.4083	20.4542
310	order	Bifidobacteriales	rs857444	C	T	0.0553965	0.0120669	3.8249e-06	-0.0462	0.0383	0.2281	21.0753
311	order	Burkholderiales	rs1511453	A	G	0.0910999	0.0199479	8.00092e-06	0.0968	0.0691	0.1609	20.8565
312	order	Burkholderiales	rs1928341	G	A	-0.0507782	0.0110587	4.51513e-06	-0.0817	0.0372	0.02821	21.0837
313	order	Burkholderiales	rs2613606	T	C	0.0499561	0.0109264	4.13361e-06	0.0737	0.0371	0.04673	20.9037
314	order	Burkholderiales	rs4033856	T	C	-0.0833445	0.0167489	5.66826e-07	-0.0549	0.0524	0.2945	24.7617
315	order	Burkholderiales	rs6087811	T	G	-0.101587	0.0198817	2.88377e-07	0.0668	0.0681	0.3267	26.1077
316	order	Burkholderiales	rs62191117	A	G	0.0679995	0.0132471	2.791e-07	-0.0684	0.0445	0.1244	26.3493
317	order	Burkholderiales	rs62395635	T	C	0.109911	0.0236375	2.90228e-06	0.0693	0.0716	0.3331	21.6212
318	order	Burkholderiales	rs75242906	C	T	-0.120974	0.0281273	9.74518e-06	0.0226	0.0882	0.7976	18.4981
319	order	Burkholderiales	rs7638039	T	C	0.0580987	0.012673	4.83593e-06	-0.0088	0.0418	0.8337	21.0172
320	order	Burkholderiales	rs9964679	A	G	0.052509	0.011504	6.05982e-06	-0.0143	0.0401	0.7218	20.8339
321	order	Clostridiales	rs10774377	G	A	-0.0523003	0.0113859	3.80899e-06	-0.0638	0.0396	0.1068	21.0996
322	order	Clostridiales	rs112334273	G	A	0.0639383	0.0127404	4.07258e-07	0.026	0.0435	0.5496	25.1858
323	order	Clostridiales	rs13105690	C	T	0.0527441	0.011818	9.36807e-06	0.0014	0.0405	0.9721	19.9186
324	order	Clostridiales	rs13179700	C	T	-0.0510953	0.0109569	3.52111e-06	0.0251	0.0386	0.5152	21.7464
325	order	Clostridiales	rs1842454	G	A	-0.0543676	0.012734	9.91745e-06	0.0472	0.0428	0.2707	18.2285
326	order	Clostridiales	rs2273429	A	G	-0.0726191	0.0153105	4.16869e-06	0.0943	0.0541	0.08104	22.4969
327	order	Clostridiales	rs290772	G	A	0.084254	0.0196297	9.9977e-06	0.0185	0.0675	0.7837	18.4227
328	order	Clostridiales	rs6442336	T	C	0.0547729	0.0124169	9.62565e-06	-0.0684	0.0429	0.1109	19.4583
329	order	Clostridiales	rs6814436	C	T	-0.0741858	0.0150814	9.06296e-07	-0.1784	0.0503	0.0003877	24.1968
330	order	Clostridiales	rs6815608	C	T	-0.104089	0.0210883	3.71989e-07	-0.0763	0.0733	0.298	24.3628
331	order	Clostridiales	rs72738886	T	C	0.0865333	0.0190392	8.4157e-06	0.0173	0.0645	0.7887	20.6571
332	order	Clostridiales	rs76767978	G	A	0.0699806	0.0156318	8.17561e-06	0.0946	0.0573	0.09857	20.0418
333	order	Clostridiales	rs992074	T	C	-0.255441	0.0508788	8.95385e-07	0.0342	0.0769	0.6564	25.2062
334	order	Coriobacteriales	rs11073596	G	T	-0.0510212	0.0114339	8.14442e-06	0.0324	0.0392	0.4092	19.9119
335	order	Coriobacteriales	rs11250875	T	C	0.06075	0.0130939	4.82848e-06	0.0455	0.0457	0.3192	21.5256
336	order	Coriobacteriales	rs11656361	A	C	0.0773006	0.017553	8.0201e-06	0.1251	0.058	0.03091	19.3938
337	order	Coriobacteriales	rs12974142	G	A	0.0789796	0.0177205	8.51236e-06	-0.0362	0.0576	0.5294	19.8645
338	order	Coriobacteriales	rs13307134	T	C	-0.0565686	0.0126265	7.79938e-06	-0.0173	0.0426	0.6847	20.0717
339	order	Coriobacteriales	rs1397793	A	G	0.0498855	0.0112446	9.77372e-06	-0.0257	0.0377	0.4952	19.6816
340	order	Coriobacteriales	rs1816223	G	A	0.0586265	0.0129006	4.84117e-06	0.0254	0.0447	0.57	20.6523
341	order	Coriobacteriales	rs240104	T	C	-0.0603429	0.0126849	1.51604e-06	0.014	0.0428	0.7441	22.6297
342	order	Coriobacteriales	rs2442778	A	G	0.116408	0.0258545	9.02693e-06	-0.1358	0.0808	0.09295	20.2718
343	order	Coriobacteriales	rs3025411	A	G	0.0926543	0.0209468	8.26913e-06	-0.0182	0.0647	0.7781	19.5657
344	order	Coriobacteriales	rs34739816	G	T	0.0965017	0.0207666	3.88356e-06	-0.0834	0.0751	0.267	21.5943
345	order	Coriobacteriales	rs67561917	A	G	-0.0714367	0.0154113	5.39126e-06	-0.0165	0.0558	0.7677	21.4864
346	order	Coriobacteriales	rs719099	A	G	0.0778402	0.0155815	5.43313e-07	0.0107	0.0545	0.8444	24.9568
347	order	Coriobacteriales	rs8010111	A	G	0.103377	0.0229286	6.8962e-06	-0.1399	0.0715	0.0503	20.3279
348	order	Desulfovibrionales	rs112381107	C	T	0.21009	0.0456974	3.21655e-06	0.0316	0.088	0.7196	21.1362
349	order	Desulfovibrionales	rs11599763	C	T	0.0554862	0.0117486	2.60699e-06	-0.0006	0.0376	0.9869	22.3048
350	order	Desulfovibrionales	rs17791387	A	G	-0.0727501	0.0154369	2.25294e-06	0.061	0.047	0.1941	22.2099
351	order	Desulfovibrionales	rs186073	T	C	0.0529219	0.0118542	8.7444e-06	-0.0322	0.0374	0.3892	19.9309
352	order	Desulfovibrionales	rs2692012	G	A	-0.112244	0.0253553	2.27023e-06	-0.0233	0.0765	0.7607	19.597
353	order	Desulfovibrionales	rs2838334	G	A	0.0569024	0.0124223	4.16793e-06	-0.0701	0.0399	0.07914	20.9825
354	order	Desulfovibrionales	rs4506934	C	T	-0.0953383	0.0201367	2.42996e-06	-0.0221	0.0595	0.7104	22.416
355	order	Desulfovibrionales	rs6058181	C	T	0.0836765	0.0166098	2.52773e-07	-0.031	0.0553	0.575	25.3792
356	order	Desulfovibrionales	rs62020470	A	G	-0.0573633	0.0129462	7.50983e-06	-0.0203	0.041	0.621	19.6329
357	order	Desulfovibrionales	rs72647048	T	C	-0.0772459	0.0170876	9.00285e-06	-0.0561	0.0576	0.3302	20.4357
358	order	Desulfovibrionales	rs9928243	C	A	-0.0544713	0.0117811	3.96634e-06	-0.0121	0.0369	0.7431	21.3778
359	order	Enterobacteriales	rs11026530	T	C	0.0822408	0.0186379	9.42692e-06	-0.0109	0.0554	0.8437	19.4707
360	order	Enterobacteriales	rs2374342	C	A	0.0582927	0.0126195	4.51617e-06	-0.0262	0.0387	0.4976	21.3375
361	order	Enterobacteriales	rs35673018	G	A	0.0899642	0.0202934	7.63115e-06	-0.0728	0.0632	0.2492	19.653
362	order	Enterobacteriales	rs504442	T	G	0.084159	0.0189479	5.17095e-06	0.0527	0.0529	0.3193	19.7278
363	order	Enterobacteriales	rs62210023	A	G	0.0606754	0.0130125	3.13163e-06	-0.0817	0.039	0.03637	21.7422
364	order	Enterobacteriales	rs78143293	A	G	-0.0848521	0.0170415	1.19564e-06	0.0806	0.0496	0.1044	24.7919
365	order	Enterobacteriales	rs79757635	C	A	0.0758597	0.0171286	9.31859e-06	0.022	0.0487	0.6516	19.6146
366	order	Erysipelotrichales	rs1074800	G	A	-0.0492438	0.010887	6.14582e-06	0.043	0.0372	0.2486	20.4591
367	order	Erysipelotrichales	rs10781552	C	T	-0.0552212	0.0116074	2.33115e-06	-0.0733	0.0399	0.06612	22.633
368	order	Erysipelotrichales	rs17530232	A	G	0.10305	0.0224648	2.79126e-06	0.0373	0.0707	0.5979	21.0422
369	order	Erysipelotrichales	rs1884466	C	T	-0.0475363	0.0106939	9.52708e-06	0.0807	0.0374	0.0308	19.7596
370	order	Erysipelotrichales	rs2300774	A	G	-0.0524152	0.0106784	8.95468e-07	0.0719	0.0375	0.05546	24.0936
371	order	Erysipelotrichales	rs290833	T	G	-0.0497374	0.0111376	8.02897e-06	0.0339	0.0392	0.3877	19.9427
372	order	Erysipelotrichales	rs35161940	T	C	-0.0806041	0.0167641	1.8451e-06	0.0236	0.0553	0.6692	23.1182
373	order	Erysipelotrichales	rs4078432	T	C	0.0608929	0.0133764	4.23107e-06	-0.0367	0.0466	0.4313	20.7231
374	order	Erysipelotrichales	rs56970041	T	G	0.0724145	0.0164471	5.40344e-06	0.0663	0.0599	0.2684	19.3853
375	order	Erysipelotrichales	rs62504403	C	T	0.0681159	0.0127883	1.12264e-07	0.077	0.042	0.06651	28.3708
376	order	Erysipelotrichales	rs7234058	T	C	-0.0945759	0.0194091	9.12347e-07	-0.146	0.0671	0.02949	23.7438
377	order	Erysipelotrichales	rs7826267	G	T	0.0839071	0.0199131	9.28453e-06	-0.0179	0.0671	0.7894	17.755
378	order	Erysipelotrichales	rs8003149	C	T	0.0538798	0.0116888	4.08479e-06	-0.017	0.0411	0.6789	21.2477
379	order	Gastranaerophilales	rs113884518	T	C	-0.20591	0.0455376	7.7398e-06	0.0832	0.0736	0.2586	20.4463
380	order	Gastranaerophilales	rs28678345	T	C	0.213083	0.0471377	8.05954e-06	-0.2229	0.0856	0.009182	20.4344
381	order	Gastranaerophilales	rs4129395	G	A	0.0904264	0.0185253	1.21742e-06	0.0183	0.0368	0.6193	23.8265
382	order	Gastranaerophilales	rs79790072	T	C	0.226103	0.0488017	3.5381e-06	0.0443	0.0912	0.6273	21.4656
383	order	Gastranaerophilales	rs8028558	A	G	0.08346	0.0188504	9.78228e-06	0.0073	0.0369	0.8423	19.6027
384	order	Gastranaerophilales	rs9864379	T	C	-0.160521	0.0292752	4.65876e-08	-0.0357	0.0607	0.5562	30.0652
385	order	Lactobacillales	rs11110282	A	G	-0.10239	0.0217849	3.95667e-06	-0.0137	0.0767	0.8586	22.0904
386	order	Lactobacillales	rs11627423	C	A	0.0499263	0.0109744	5.08757e-06	-0.0067	0.0374	0.8582	20.6965
387	order	Lactobacillales	rs11730038	G	A	-0.0605384	0.0129052	5.09742e-06	-0.0052	0.0451	0.909	22.0056
388	order	Lactobacillales	rs12797734	T	C	0.0571279	0.0127113	7.76515e-06	0.023	0.0415	0.5791	20.1984
389	order	Lactobacillales	rs2370083	G	T	-0.08054	0.0180992	8.33489e-06	-0.0551	0.0597	0.3564	19.8018
390	order	Lactobacillales	rs2952251	G	A	0.0629317	0.0124177	3.36457e-07	-0.023	0.0416	0.5801	25.6836
391	order	Lactobacillales	rs34989881	A	G	0.113479	0.0246452	4.09355e-06	-0.011	0.078	0.8881	21.2015
392	order	Lactobacillales	rs35344081	G	A	0.0642442	0.0127358	4.16064e-07	0.0342	0.045	0.4467	25.4458
393	order	Lactobacillales	rs4028634	C	T	-0.0532915	0.01101	1.34806e-06	0.0344	0.0371	0.3544	23.4283
394	order	Lactobacillales	rs74663707	C	T	0.0982594	0.0224613	8.39557e-06	-0.0467	0.0646	0.4698	19.1372
395	order	Lactobacillales	rs9581006	T	C	-0.22583	0.0469228	1.76596e-06	0.2426	0.0931	0.009192	23.163
396	order	Methanobacteriales	rs10424197	A	G	0.111274	0.0247517	9.27897e-06	0.0615	0.0383	0.1086	20.2105
397	order	Methanobacteriales	rs4257531	G	A	0.164498	0.0364959	7.44338e-06	-0.039	0.0574	0.4963	20.3158
398	order	Methanobacteriales	rs56131665	G	A	0.178661	0.039298	6.17988e-06	-0.0315	0.062	0.6113	20.669
399	order	Methanobacteriales	rs6508769	C	T	-0.153519	0.0344519	8.22527e-06	0.0428	0.049	0.3827	19.8563
400	order	Methanobacteriales	rs6776814	T	C	-0.199566	0.0411825	1.63061e-06	-0.002	0.0594	0.9732	23.4827
401	order	Methanobacteriales	rs73068003	G	T	-0.15814	0.0351803	8.44578e-06	-0.0107	0.0543	0.8433	20.2062
402	order	Methanobacteriales	rs73457410	A	G	0.21534	0.0436695	1.40854e-06	-0.1226	0.0725	0.09063	24.316
403	order	Methanobacteriales	rs75208022	C	T	-0.227245	0.048763	5.92107e-06	-0.0805	0.0797	0.3129	21.7174
404	order	Methanobacteriales	rs894996	C	A	0.216999	0.0449076	1.87556e-06	0.1582	0.0651	0.01519	23.3494
405	order	Mollicutes	rs11779863	G	A	-0.0772768	0.0172171	6.68852e-06	0.0098	0.0442	0.824	20.1455
406	order	Mollicutes	rs12566890	T	G	-0.103134	0.0241775	8.11204e-06	-0.0918	0.0686	0.181	18.1962
407	order	Mollicutes	rs13100746	C	T	0.0638979	0.0142685	7.28853e-06	0.0473	0.0374	0.2058	20.0547
408	order	Mollicutes	rs17235252	T	C	-0.122002	0.0255463	2.15879e-06	-0.1269	0.0658	0.05363	22.8075
409	order	Mollicutes	rs3932485	C	T	0.0626209	0.0141623	9.92865e-06	-0.0367	0.0374	0.3264	19.5511
410	order	Mollicutes	rs515984	C	T	0.0875451	0.0190685	6.61363e-06	0.012	0.0497	0.8088	21.0781
411	order	Mollicutes	rs638542	A	G	0.070592	0.0157049	5.17285e-06	0.0264	0.0417	0.5267	20.2042
412	order	Mollicutes	rs74603314	T	C	0.230767	0.0489701	2.27641e-06	0.0414	0.0849	0.626	22.2068
413	order	Mollicutes	rs76373661	G	A	0.0908218	0.0202986	5.15941e-06	0.0624	0.0543	0.2507	20.0193
414	order	Mollicutes	rs949341	A	G	-0.0656602	0.0147216	7.73286e-06	-0.0316	0.0388	0.4161	19.8927
415	order	NB1n	rs11251024	G	A	0.104201	0.0206737	6.62796e-07	0.0833	0.0382	0.0291	25.4043
416	order	NB1n	rs11606187	A	G	-0.154539	0.0326288	3.30583e-06	-0.1398	0.0591	0.01801	22.4323
417	order	NB1n	rs13385922	T	C	0.0929494	0.0201348	3.96826e-06	-0.0417	0.0373	0.2642	21.3107
418	order	NB1n	rs166849	A	G	-0.0911053	0.0202239	7.73891e-06	0.022	0.0371	0.5536	20.2935
419	order	NB1n	rs2172426	T	C	0.10212	0.0198947	3.17424e-07	0.0284	0.0365	0.4379	26.3479
420	order	NB1n	rs267959	G	A	-0.0988612	0.0209676	2.61993e-06	-0.0122	0.0386	0.7517	22.2308
421	order	NB1n	rs4383094	C	T	-0.149188	0.0320662	4.28134e-06	0.0789	0.0639	0.2167	21.6458
422	order	NB1n	rs60583455	T	C	0.108934	0.021177	2.59579e-07	-0.0737	0.0386	0.05633	26.4605
423	order	NB1n	rs60775321	T	C	-0.0962425	0.0213842	7.10461e-06	-0.0003	0.0387	0.9939	20.2557
424	order	NB1n	rs72671304	T	C	0.172322	0.0370028	3.79577e-06	-0.0164	0.0728	0.8222	21.6876
425	order	NB1n	rs7911787	G	T	-0.223071	0.0470232	3.38821e-06	-0.0321	0.0741	0.6644	22.5041
426	order	NB1n	rs8126061	T	C	-0.159135	0.0351904	7.36326e-06	-0.0481	0.0653	0.4614	20.4495
427	order	NB1n	rs9542068	T	C	0.0990709	0.0218149	6.52334e-06	-0.0352	0.0412	0.3931	20.6246
428	order	Pasteurellales	rs10965428	C	A	-0.119902	0.0258219	4.29151e-06	0.0625	0.0585	0.2855	21.5614
429	order	Pasteurellales	rs111582866	G	A	-0.113957	0.0256403	7.06627e-06	-0.0703	0.0587	0.231	19.7531
430	order	Pasteurellales	rs12050685	A	G	-0.0670948	0.015239	9.18523e-06	0.0635	0.0373	0.08916	19.385
431	order	Pasteurellales	rs16970009	A	G	0.187381	0.0429572	7.31526e-06	0.0667	0.0739	0.3669	19.0274
432	order	Pasteurellales	rs35510	A	G	0.122729	0.0264958	4.01578e-06	0.0199	0.069	0.7735	21.4556
433	order	Pasteurellales	rs4822728	T	C	0.0685479	0.0149032	4.71846e-06	-0.0645	0.0374	0.08508	21.1558
434	order	Pasteurellales	rs6972479	A	G	-0.0781862	0.0175366	7.74819e-06	0.0116	0.0426	0.7859	19.8779
435	order	Pasteurellales	rs72756943	G	A	0.13988	0.0303029	3.3522e-06	-0.0636	0.0721	0.3779	21.308
436	order	Pasteurellales	rs73139353	A	C	-0.222573	0.0484634	8.71325e-06	0.0115	0.0866	0.8943	21.092
437	order	Pasteurellales	rs76022354	C	T	0.24289	0.0500406	1.82856e-06	0.0706	0.0879	0.4218	23.5599
438	order	Pasteurellales	rs78909003	T	C	-0.241159	0.0498372	2.04894e-06	-0.1369	0.0974	0.1596	23.4153
439	order	Pasteurellales	rs9382510	C	T	-0.0881865	0.0169965	2.476e-07	-0.0229	0.0429	0.5934	26.9206
440	order	Pasteurellales	rs9895850	T	C	-0.176406	0.041017	9.0826e-06	0.0731	0.0914	0.4241	18.4969
441	order	Pasteurellales	rs9938097	C	T	0.0710386	0.0158024	8.22602e-06	-0.0136	0.0387	0.7251	20.2089
442	order	Rhodospirillales	rs1035406	G	A	-0.114725	0.0247994	4.07165e-06	-0.0877	0.0616	0.1546	21.401
443	order	Rhodospirillales	rs11591293	G	T	0.0722755	0.0158186	4.68533e-06	0.0411	0.0375	0.2728	20.8759
444	order	Rhodospirillales	rs11630875	T	C	0.0945198	0.0202139	3.70382e-06	-0.0515	0.0471	0.2739	21.8648
445	order	Rhodospirillales	rs13336560	C	T	-0.0695313	0.0157065	9.74675e-06	-0.0032	0.0367	0.9315	19.5976
446	order	Rhodospirillales	rs1549633	A	C	0.0996735	0.0216667	3.88025e-06	-0.0563	0.0497	0.2574	21.1628
447	order	Rhodospirillales	rs3730086	A	G	0.0800354	0.0178737	7.98252e-06	0.0434	0.0433	0.3161	20.051
448	order	Rhodospirillales	rs3754624	C	T	0.094128	0.0198389	2.68368e-06	0.0194	0.0493	0.6942	22.5114
449	order	Rhodospirillales	rs4278423	T	C	0.105215	0.0233778	3.98043e-06	-0.003	0.0554	0.9567	20.2557
450	order	Rhodospirillales	rs55876211	C	T	-0.0865002	0.0195197	7.87318e-06	-0.1271	0.0517	0.01396	19.6376
451	order	Rhodospirillales	rs61933850	G	A	0.164663	0.0360285	6.99874e-06	0.0583	0.0745	0.4341	20.8881
452	order	Rhodospirillales	rs7001029	C	T	0.120726	0.0260989	2.83067e-06	0.0731	0.0612	0.2321	21.3972
453	order	Rhodospirillales	rs76784716	A	G	0.136039	0.0284399	1.31383e-06	0.0006	0.0689	0.9927	22.8808
454	order	Rhodospirillales	rs77304857	C	A	-0.0997433	0.0222165	6.02033e-06	-0.0178	0.0553	0.7476	20.1565
455	order	Rhodospirillales	rs9813022	A	G	-0.0830794	0.0162642	3.07213e-07	-0.0088	0.0392	0.8214	26.0928
456	order	Selenomonadales	rs13086907	G	A	0.0625312	0.0131735	1.95488e-06	0.0272	0.0443	0.5389	22.5316
457	order	Selenomonadales	rs1643968	T	C	-0.0565284	0.0112298	4.14601e-07	0.0202	0.0405	0.6177	25.339
458	order	Selenomonadales	rs1649999	A	G	0.0748989	0.0166458	7.58124e-06	0.0079	0.0543	0.8837	20.2461
459	order	Selenomonadales	rs2834062	A	G	0.0489057	0.0108842	8.43918e-06	0.0124	0.0376	0.742	20.1895
460	order	Selenomonadales	rs4463806	C	T	0.0543966	0.0129365	7.80657e-06	0.016	0.0452	0.7229	17.6811
461	order	Selenomonadales	rs4722181	T	G	0.0501306	0.0105798	2.00111e-06	0.0839	0.0369	0.02318	22.4518
462	order	Selenomonadales	rs60274479	T	C	-0.0659623	0.0134137	1.1623e-06	-0.0467	0.0474	0.3248	24.1821
463	order	Selenomonadales	rs61249479	A	C	0.0777075	0.0168628	2.95474e-06	-0.064	0.0618	0.3003	21.2357
464	order	Selenomonadales	rs73232831	G	A	-0.151829	0.0314932	1.87452e-06	0.0302	0.0786	0.7006	23.2421
465	order	Selenomonadales	rs9423647	G	A	0.047817	0.0105282	6.06108e-06	-0.0405	0.0368	0.2716	20.628
466	order	Verrucomicrobiales	rs111862613	T	C	0.090699	0.0196746	3.73844e-06	-0.0104	0.054	0.8476	21.2517
467	order	Verrucomicrobiales	rs117107102	A	G	0.204683	0.0431572	2.91823e-06	0.1028	0.1038	0.3218	22.4935
468	order	Verrucomicrobiales	rs11729256	T	C	0.0749798	0.0150177	6.73085e-07	-0.0383	0.0422	0.365	24.9277
469	order	Verrucomicrobiales	rs2602429	T	C	-0.0746844	0.0156194	2.58297e-06	0.0599	0.0458	0.1907	22.8629
470	order	Verrucomicrobiales	rs4242783	A	G	-0.0689292	0.0147693	2.63615e-06	-0.0177	0.0409	0.6661	21.7814
471	order	Verrucomicrobiales	rs4936098	G	A	-0.0648843	0.0135928	1.1222e-06	0.0433	0.0388	0.2636	22.7856
472	order	Verrucomicrobiales	rs61779207	G	A	-0.0758309	0.0167762	6.7228e-06	-0.0357	0.0475	0.4519	20.4317
473	order	Verrucomicrobiales	rs74542928	T	C	0.112164	0.0236422	1.63222e-06	0.0724	0.062	0.2431	22.5077
474	order	Verrucomicrobiales	rs9349825	A	G	-0.0704036	0.0147128	2.53688e-06	0.0391	0.0393	0.3199	22.8981
475	order	Verrucomicrobiales	rs941682	G	A	-0.0631436	0.0143767	9.60993e-06	-0.0668	0.0404	0.09835	19.2904
476	order	Victivallales	rs1002941	A	G	-0.105025	0.0233484	8.14836e-06	-0.0682	0.0414	0.09939	20.2335
477	order	Victivallales	rs11770843	C	T	0.109431	0.0234879	1.9073e-06	0.0121	0.0429	0.7786	21.7066
478	order	Victivallales	rs17114848	G	A	0.152377	0.0324332	4.05864e-06	0.1294	0.0542	0.01699	22.0729
479	order	Victivallales	rs2031282	A	G	0.122368	0.0270329	4.38258e-06	-0.01	0.0477	0.8335	20.4904
480	order	Victivallales	rs2825714	A	G	-0.13741	0.0289246	1.72211e-06	-0.0709	0.0537	0.1866	22.5685
481	order	Victivallales	rs62570196	C	T	-0.21635	0.0439866	1.07924e-06	-0.0496	0.0759	0.5129	24.1921
482	order	Victivallales	rs72640280	A	G	0.220207	0.0486196	5.18036e-06	0.0279	0.0837	0.7389	20.5135
483	order	Victivallales	rs77599476	A	G	0.230292	0.0480168	1.86132e-06	-0.0487	0.0786	0.5359	23.0023
484	family	Acidaminococcaceae	rs262812	T	C	-0.065675	0.0142257	3.24908e-06	0.0176	0.0418	0.6729	21.3134
485	family	Acidaminococcaceae	rs2933324	G	A	0.0662557	0.0140257	2.23676e-06	0.0556	0.0409	0.1741	22.315
486	family	Acidaminococcaceae	rs45497800	T	C	-0.117863	0.0257351	5.86422e-06	0.0686	0.0698	0.3254	20.9751
487	family	Acidaminococcaceae	rs6589457	G	A	-0.165911	0.0349516	2.3151e-06	-0.1648	0.0751	0.02811	22.5329
488	family	Acidaminococcaceae	rs6923842	T	C	-0.0796106	0.0169192	2.21304e-06	-0.048	0.047	0.3065	22.1402
489	family	Acidaminococcaceae	rs74540770	G	A	-0.108969	0.0243533	7.0881e-06	0.0471	0.0668	0.4809	20.0212
490	family	Acidaminococcaceae	rs78702810	T	C	-0.143755	0.0323244	9.16474e-06	0.0821	0.0933	0.3787	19.7781
491	family	Actinomycetaceae	rs2889192	T	G	-0.0887537	0.0195009	3.64418e-06	0.0136	0.0441	0.7579	20.714
492	family	Actinomycetaceae	rs34583783	G	T	0.123756	0.026427	5.47974e-06	0.0241	0.0565	0.6695	21.9299
493	family	Actinomycetaceae	rs35011108	A	G	0.241826	0.0503796	1.82671e-06	0.0409	0.0784	0.6017	23.0407
494	family	Actinomycetaceae	rs4073240	G	A	0.0747546	0.0164684	6.05327e-06	0.0497	0.0372	0.1815	20.605
495	family	Actinomycetaceae	rs58484246	T	C	0.0761407	0.0169007	6.12421e-06	0.0391	0.0386	0.3102	20.2966
496	family	Alcaligenaceae	rs112135816	T	G	-0.0775052	0.0171554	5.27667e-06	0.0275	0.0523	0.5993	20.4108
497	family	Alcaligenaceae	rs1153990	A	G	-0.058727	0.0128306	5.96788e-06	0.0182	0.0438	0.6768	20.9499
498	family	Alcaligenaceae	rs147968	C	T	0.0489475	0.0110321	9.12704e-06	0.1054	0.0368	0.004222	19.6854
499	family	Alcaligenaceae	rs28480294	C	T	0.0516967	0.0115503	6.60602e-06	-0.055	0.0384	0.1515	20.0327
500	family	Alcaligenaceae	rs4033856	T	C	-0.081834	0.0168931	1.02903e-06	-0.0549	0.0524	0.2945	23.4665
501	family	Alcaligenaceae	rs62191117	A	G	0.0684302	0.0133636	2.75943e-07	-0.0684	0.0445	0.1244	26.221
502	family	Alcaligenaceae	rs62395635	T	C	0.110583	0.0238514	3.34696e-06	0.0693	0.0716	0.3331	21.4956
503	family	Alcaligenaceae	rs6969323	A	C	-0.0593564	0.0129137	3.8858e-06	-0.0854	0.0443	0.05416	21.1268
504	family	Alcaligenaceae	rs74776516	T	G	-0.0944052	0.0213287	6.85046e-06	-0.0026	0.0701	0.9707	19.5913
505	family	Alcaligenaceae	rs7638039	T	C	0.0603335	0.0127779	2.70477e-06	-0.0088	0.0418	0.8337	22.2945
506	family	Alcaligenaceae	rs9964679	A	G	0.0537051	0.0116008	4.47384e-06	-0.0143	0.0401	0.7218	21.4316
507	family	Bacteroidaceae	rs11585893	A	G	-0.0740746	0.0147633	1.79511e-06	0.015	0.0531	0.7769	25.1751
508	family	Bacteroidaceae	rs13207588	A	G	-0.059205	0.0131195	7.48497e-06	-0.0156	0.0428	0.7154	20.3649
509	family	Bacteroidaceae	rs1340391	T	C	-0.0592004	0.0132244	6.73008e-06	0.0078	0.0444	0.8611	20.04
510	family	Bacteroidaceae	rs17619981	T	G	0.0880978	0.0187002	2.68683e-06	0.0794	0.067	0.2363	22.1941
511	family	Bacteroidaceae	rs2023437	T	C	-0.0782325	0.0167634	5.01822e-06	0.0721	0.058	0.2136	21.7796
512	family	Bacteroidaceae	rs66474973	G	T	0.0812515	0.0164479	6.80973e-07	-0.0561	0.0545	0.303	24.4029
513	family	Bacteroidaceae	rs66710942	T	C	-0.0488038	0.0107412	5.8626e-06	-0.0295	0.0371	0.4274	20.6444
514	family	Bacteroidaceae	rs6795673	C	T	0.0538565	0.0105251	3.37909e-07	0.0501	0.0373	0.1783	26.1833
515	family	Bacteroidaceae	rs9507307	C	T	0.0604456	0.0129128	2.12711e-06	-0.012	0.0474	0.8008	21.9123
516	family	Bacteroidales	rs10872669	G	A	0.123071	0.0275665	9.49008e-06	-0.0191	0.0551	0.729	19.9319
517	family	Bacteroidales	rs12748533	G	T	-0.0821108	0.0172701	2.59018e-06	0.0467	0.0394	0.236	22.6053
518	family	Bacteroidales	rs17043785	T	C	-0.176187	0.0347133	5.11835e-07	-0.0688	0.0814	0.3975	25.7606
519	family	Bacteroidales	rs1850003	A	G	0.084048	0.0177806	2.4053e-06	0.0474	0.0402	0.2376	22.3441
520	family	Bacteroidales	rs61508842	T	C	0.122574	0.0272389	7.82781e-06	-0.0066	0.0571	0.9075	20.2497
521	family	Bacteroidales	rs738193	T	C	0.0847328	0.0165856	3.82164e-07	-0.0453	0.0378	0.2306	26.1
522	family	Bacteroidales	rs78609301	A	G	-0.0867065	0.0195709	7.093e-06	0.0393	0.0452	0.3854	19.6283
523	family	Bacteroidales	rs941000	T	C	-0.0850266	0.0163382	3.15559e-07	-0.0311	0.0369	0.4	27.0833
524	family	Bifidobacteriaceae	rs10831953	G	A	0.0537537	0.0123746	9.94741e-06	-0.0438	0.0385	0.2548	18.8692
525	family	Bifidobacteriaceae	rs12446429	T	C	0.0810099	0.019073	8.52884e-06	0.039	0.0634	0.5388	18.0401
526	family	Bifidobacteriaceae	rs13020688	G	A	0.0584045	0.0122081	1.57373e-06	-0.0137	0.0372	0.7132	22.8874
527	family	Bifidobacteriaceae	rs4957061	T	C	0.0569873	0.0116907	1.1517e-06	-0.0141	0.0368	0.7004	23.7616
528	family	Bifidobacteriaceae	rs540489	T	G	-0.0632518	0.013817	5.36809e-06	0.04	0.0418	0.3381	20.9565
529	family	Bifidobacteriaceae	rs55888705	A	G	0.053673	0.0120586	8.66204e-06	-0.0325	0.0373	0.3842	19.8115
530	family	Bifidobacteriaceae	rs6899771	A	G	-0.0914312	0.0202604	7.27998e-06	-0.0508	0.0623	0.4154	20.3654
531	family	Bifidobacteriaceae	rs7174549	T	C	-0.0551726	0.0124655	6.86784e-06	0.0436	0.0386	0.2595	19.5897
532	family	Bifidobacteriaceae	rs7322849	T	C	0.110676	0.0200996	1.74032e-08	0.0105	0.062	0.8657	30.3202
533	family	Bifidobacteriaceae	rs73797465	T	G	-0.0942612	0.0208421	4.84953e-06	-0.0606	0.0733	0.4083	20.4542
534	family	Bifidobacteriaceae	rs857444	C	T	0.0553965	0.0120669	3.8249e-06	-0.0462	0.0383	0.2281	21.0753
535	family	Clostridiaceae1	rs10875374	T	C	0.0536759	0.0119436	8.09823e-06	0.0224	0.0371	0.5457	20.1971
536	family	Clostridiaceae1	rs12186080	G	A	0.0748236	0.016246	5.33962e-06	-0.0091	0.0531	0.864	21.2121
537	family	Clostridiaceae1	rs12341505	G	A	0.0814503	0.0179338	4.54485e-06	-0.0939	0.0574	0.1017	20.6272
538	family	Clostridiaceae1	rs2795528	G	A	-0.180969	0.0390911	3.80627e-06	0.1779	0.0835	0.03317	21.4315
539	family	Clostridiaceae1	rs2817172	C	T	0.0563367	0.012392	5.27024e-06	0.0299	0.0373	0.4228	20.6681
540	family	Clostridiaceae1	rs4723021	T	C	-0.106376	0.0241944	7.42147e-06	0.0554	0.0726	0.4457	19.3311
541	family	Clostridiaceae1	rs550843	T	C	-0.0734787	0.0168383	7.0912e-06	-0.0158	0.0541	0.7707	19.0426
542	family	Clostridiaceae1	rs56188186	A	G	0.0967773	0.0217471	8.24442e-06	-0.0077	0.0738	0.917	19.8036
543	family	Clostridiaceae1	rs62397761	A	G	0.0615805	0.0136198	9.07716e-06	0.0349	0.041	0.3948	20.443
544	family	Clostridiaceae1	rs881532	G	A	0.0533035	0.0119011	7.8966e-06	-0.0323	0.0365	0.3762	20.0603
545	family	Clostridiales vadin BB60 group	rs10904722	C	T	-0.0672314	0.0147123	5.04836e-06	-0.0038	0.0388	0.9213	20.8825
546	family	Clostridiales vadin BB60 group	rs118104867	C	T	0.214464	0.0455098	3.43598e-06	0.1905	0.0756	0.01178	22.2075
547	family	Clostridiales vadin BB60 group	rs13409132	A	G	-0.165419	0.0352154	4.3723e-06	0.0107	0.0756	0.8871	22.0651
548	family	Clostridiales vadin BB60 group	rs17121075	G	A	0.0769254	0.0172234	7.91425e-06	-0.0468	0.0479	0.3279	19.9481
549	family	Clostridiales vadin BB60 group	rs2191834	T	G	-0.0746375	0.0159136	2.50196e-06	-0.0041	0.0435	0.924	21.9977
550	family	Clostridiales vadin BB60 group	rs28691777	C	T	0.137134	0.0266996	6.95697e-07	0.0535	0.069	0.4381	26.3804
551	family	Clostridiales vadin BB60 group	rs34088226	A	G	-0.117807	0.026924	7.66214e-06	-0.0169	0.0796	0.8314	19.1453
552	family	Clostridiales vadin BB60 group	rs55682560	C	T	-0.131519	0.0261319	4.97038e-07	0.1189	0.0758	0.117	25.33
553	family	Clostridiales vadin BB60 group	rs6588624	A	G	0.0662317	0.0138147	1.79287e-06	-0.0634	0.0363	0.08077	22.9852
554	family	Clostridiales vadin BB60 group	rs66714985	A	C	0.116908	0.0252447	4.85333e-06	-0.0113	0.0724	0.8765	21.4461
555	family	Clostridiales vadin BB60 group	rs7226487	A	G	-0.0643682	0.0138701	3.58286e-06	0.0243	0.037	0.5113	21.5369
556	family	Clostridiales vadin BB60 group	rs7538034	T	G	-0.078598	0.0165982	2.36706e-06	-0.009	0.0441	0.8379	22.4234
557	family	Clostridiales vadin BB60 group	rs7725895	A	G	-0.116224	0.0240367	3.94357e-06	-0.0268	0.0663	0.686	23.3799
558	family	Clostridiales vadin BB60 group	rs989682	A	G	0.070194	0.0155364	6.84715e-06	0.0303	0.0401	0.4497	20.4126
559	family	Coriobacteriaceae	rs11073596	G	T	-0.0510212	0.0114339	8.14442e-06	0.0324	0.0392	0.4092	19.9119
560	family	Coriobacteriaceae	rs11250875	T	C	0.06075	0.0130939	4.82848e-06	0.0455	0.0457	0.3192	21.5256
561	family	Coriobacteriaceae	rs11656361	A	C	0.0773006	0.017553	8.0201e-06	0.1251	0.058	0.03091	19.3938
562	family	Coriobacteriaceae	rs12974142	G	A	0.0789796	0.0177205	8.51236e-06	-0.0362	0.0576	0.5294	19.8645
563	family	Coriobacteriaceae	rs13307134	T	C	-0.0565686	0.0126265	7.79938e-06	-0.0173	0.0426	0.6847	20.0717
564	family	Coriobacteriaceae	rs1397793	A	G	0.0498855	0.0112446	9.77372e-06	-0.0257	0.0377	0.4952	19.6816
565	family	Coriobacteriaceae	rs1816223	G	A	0.0586265	0.0129006	4.84117e-06	0.0254	0.0447	0.57	20.6523
566	family	Coriobacteriaceae	rs240104	T	C	-0.0603429	0.0126849	1.51604e-06	0.014	0.0428	0.7441	22.6297
567	family	Coriobacteriaceae	rs2442778	A	G	0.116408	0.0258545	9.02693e-06	-0.1358	0.0808	0.09295	20.2718
568	family	Coriobacteriaceae	rs3025411	A	G	0.0926543	0.0209468	8.26913e-06	-0.0182	0.0647	0.7781	19.5657
569	family	Coriobacteriaceae	rs34739816	G	T	0.0965017	0.0207666	3.88356e-06	-0.0834	0.0751	0.267	21.5943
570	family	Coriobacteriaceae	rs67561917	A	G	-0.0714367	0.0154113	5.39126e-06	-0.0165	0.0558	0.7677	21.4864
571	family	Coriobacteriaceae	rs719099	A	G	0.0778402	0.0155815	5.43313e-07	0.0107	0.0545	0.8444	24.9568
572	family	Coriobacteriaceae	rs8010111	A	G	0.103377	0.0229286	6.8962e-06	-0.1399	0.0715	0.0503	20.3279
573	family	Defluviitaleaceae	rs112893842	T	C	0.110761	0.0232545	2.7503e-06	0.0834	0.0586	0.1549	22.6861
574	family	Defluviitaleaceae	rs1582238	C	T	-0.0801923	0.0167061	1.692e-06	0.0259	0.0374	0.4883	23.0417
575	family	Defluviitaleaceae	rs17051335	C	T	-0.134314	0.0292201	4.58121e-06	0.108	0.0705	0.1256	21.129
576	family	Defluviitaleaceae	rs540220	C	T	0.123954	0.0289814	9.48135e-06	-0.0538	0.0716	0.4521	18.2929
577	family	Defluviitaleaceae	rs55658617	T	C	0.177314	0.0361844	1.40608e-06	-0.0339	0.0702	0.6286	24.0128
578	family	Defluviitaleaceae	rs72731813	C	T	-0.149751	0.0293415	2.75778e-07	0.1369	0.0616	0.02618	26.048
579	family	Defluviitaleaceae	rs9608282	T	G	0.139014	0.0299429	4.60829e-06	-0.0045	0.0631	0.9434	21.5541
580	family	Defluviitaleaceae	rs9725395	A	G	-0.138357	0.0295185	3.41374e-06	0.1114	0.068	0.1015	21.9692
581	family	Desulfovibrionaceae	rs112381107	C	T	0.211435	0.0456962	2.81877e-06	0.0316	0.088	0.7196	21.4089
582	family	Desulfovibrionaceae	rs11599763	C	T	0.0555931	0.0117493	2.49701e-06	-0.0006	0.0376	0.9869	22.3881
583	family	Desulfovibrionaceae	rs17791387	A	G	-0.0729251	0.0154381	2.09677e-06	0.061	0.047	0.1941	22.3134
584	family	Desulfovibrionaceae	rs2692012	G	A	-0.114231	0.0253568	1.5639e-06	-0.0233	0.0765	0.7607	20.2945
585	family	Desulfovibrionaceae	rs2838334	G	A	0.0571419	0.012423	3.82375e-06	-0.0701	0.0399	0.07914	21.1571
586	family	Desulfovibrionaceae	rs4506934	C	T	-0.0943381	0.020138	3.16046e-06	-0.0221	0.0595	0.7104	21.9453
587	family	Desulfovibrionaceae	rs6058181	C	T	0.0834742	0.0166111	2.69911e-07	-0.031	0.0553	0.575	25.2527
588	family	Desulfovibrionaceae	rs72647048	T	C	-0.0770089	0.017089	9.60882e-06	-0.0561	0.0576	0.3302	20.3071
589	family	Desulfovibrionaceae	rs9928243	C	A	-0.0541732	0.0117819	4.48477e-06	-0.0121	0.0369	0.7431	21.1416
590	family	Enterobacteriaceae	rs11026530	T	C	0.0822408	0.0186379	9.42692e-06	-0.0109	0.0554	0.8437	19.4707
591	family	Enterobacteriaceae	rs2374342	C	A	0.0582927	0.0126195	4.51617e-06	-0.0262	0.0387	0.4976	21.3375
592	family	Enterobacteriaceae	rs35673018	G	A	0.0899642	0.0202934	7.63115e-06	-0.0728	0.0632	0.2492	19.653
593	family	Enterobacteriaceae	rs504442	T	G	0.084159	0.0189479	5.17095e-06	0.0527	0.0529	0.3193	19.7278
594	family	Enterobacteriaceae	rs62210023	A	G	0.0606754	0.0130125	3.13163e-06	-0.0817	0.039	0.03637	21.7422
595	family	Enterobacteriaceae	rs78143293	A	G	-0.0848521	0.0170415	1.19564e-06	0.0806	0.0496	0.1044	24.7919
596	family	Enterobacteriaceae	rs79757635	C	A	0.0758597	0.0171286	9.31859e-06	0.022	0.0487	0.6516	19.6146
597	family	Erysipelotrichaceae	rs1074800	G	A	-0.0492438	0.010887	6.14582e-06	0.043	0.0372	0.2486	20.4591
598	family	Erysipelotrichaceae	rs10781552	C	T	-0.0552212	0.0116074	2.33115e-06	-0.0733	0.0399	0.06612	22.633
599	family	Erysipelotrichaceae	rs17530232	A	G	0.10305	0.0224648	2.79126e-06	0.0373	0.0707	0.5979	21.0422
600	family	Erysipelotrichaceae	rs1884466	C	T	-0.0475363	0.0106939	9.52708e-06	0.0807	0.0374	0.0308	19.7596
601	family	Erysipelotrichaceae	rs2300774	A	G	-0.0524152	0.0106784	8.95468e-07	0.0719	0.0375	0.05546	24.0936
602	family	Erysipelotrichaceae	rs290833	T	G	-0.0497374	0.0111376	8.02897e-06	0.0339	0.0392	0.3877	19.9427
603	family	Erysipelotrichaceae	rs35161940	T	C	-0.0806041	0.0167641	1.8451e-06	0.0236	0.0553	0.6692	23.1182
604	family	Erysipelotrichaceae	rs4078432	T	C	0.0608929	0.0133764	4.23107e-06	-0.0367	0.0466	0.4313	20.7231
605	family	Erysipelotrichaceae	rs56970041	T	G	0.0724145	0.0164471	5.40344e-06	0.0663	0.0599	0.2684	19.3853
606	family	Erysipelotrichaceae	rs62504403	C	T	0.0681159	0.0127883	1.12264e-07	0.077	0.042	0.06651	28.3708
607	family	Erysipelotrichaceae	rs7234058	T	C	-0.0945759	0.0194091	9.12347e-07	-0.146	0.0671	0.02949	23.7438
608	family	Erysipelotrichaceae	rs7826267	G	T	0.0839071	0.0199131	9.28453e-06	-0.0179	0.0671	0.7894	17.755
609	family	Erysipelotrichaceae	rs8003149	C	T	0.0538798	0.0116888	4.08479e-06	-0.017	0.0411	0.6789	21.2477
610	family	Family XI	rs10759623	C	T	-0.162115	0.032151	5.78309e-07	0.0494	0.0471	0.2935	25.4248
611	family	Family XI	rs11547158	A	G	-0.177599	0.0372795	2.70222e-06	0.0421	0.0584	0.4709	22.6956
612	family	Family XI	rs17379710	T	C	-0.116383	0.0252125	3.97109e-06	-0.0068	0.0366	0.8526	21.3082
613	family	Family XI	rs2155352	A	G	-0.150538	0.0302319	6.63437e-07	-0.0567	0.044	0.1972	24.7948
614	family	Family XI	rs2156611	T	C	-0.112486	0.0251099	9.42671e-06	0.0161	0.0369	0.662	20.0681
615	family	Family XI	rs3733511	A	G	0.128253	0.0274718	3.38556e-06	-0.024	0.0402	0.5515	21.7952
616	family	Family XI	rs488164	G	T	-0.117998	0.025516	4.79789e-06	-0.0754	0.0374	0.0438	21.3857
617	family	Family XI	rs697771	A	G	-0.117677	0.0251491	3.19374e-06	-0.0293	0.0367	0.424	21.8947
618	family	Family XIII	rs10404377	A	C	0.0503183	0.011165	6.99021e-06	-0.0156	0.0368	0.6719	20.3111
619	family	Family XIII	rs118170811	A	G	0.151619	0.0317112	1.80356e-06	-0.17	0.0981	0.0833	22.8603
620	family	Family XIII	rs12904405	A	G	-0.0851896	0.0192688	7.67414e-06	0.0365	0.0663	0.5817	19.5463
621	family	Family XIII	rs1887048	G	A	0.0579979	0.0129602	9.65384e-06	0.0246	0.0435	0.5709	20.0263
622	family	Family XIII	rs3098182	T	G	-0.0508511	0.011014	4.04027e-06	0.031	0.0374	0.4072	21.3162
623	family	Family XIII	rs4293737	A	G	-0.112091	0.0271305	8.38475e-06	0.0734	0.0457	0.1083	17.0697
624	family	Family XIII	rs482905	G	T	0.0596528	0.012717	3.72349e-06	-0.0489	0.0426	0.2513	22.0035
625	family	Family XIII	rs6501525	A	G	0.0561559	0.0115587	1.23726e-06	-0.006	0.0376	0.8738	23.6033
626	family	Family XIII	rs6797051	C	T	-0.0805985	0.0171364	4.89283e-06	0.0511	0.0554	0.3563	22.1215
627	family	Family XIII	rs7514702	T	C	-0.0663236	0.0141626	3.91643e-06	0.0073	0.0454	0.872	21.9306
628	family	Lachnospiraceae	rs10402491	C	T	0.0661701	0.014851	7.58351e-06	-0.0002	0.054	0.9964	19.8524
629	family	Lachnospiraceae	rs112040820	A	G	0.0549584	0.0117086	2.41835e-06	-0.0463	0.0403	0.2497	22.0322
630	family	Lachnospiraceae	rs11841382	G	T	-0.0718128	0.017462	9.57767e-06	0.0874	0.0678	0.197	16.9128
631	family	Lachnospiraceae	rs11979110	T	C	-0.0500924	0.0105069	1.81844e-06	-0.0376	0.0366	0.3042	22.7297
632	family	Lachnospiraceae	rs1205443	A	G	0.0501415	0.0112157	7.28836e-06	0.0073	0.0376	0.845	19.9867
633	family	Lachnospiraceae	rs12562372	G	T	-0.0515295	0.01067	1.42945e-06	-0.0379	0.037	0.3059	23.3229
634	family	Lachnospiraceae	rs12760724	A	C	-0.0484566	0.0107934	7.26742e-06	0.0394	0.0387	0.308	20.1553
635	family	Lachnospiraceae	rs13005175	G	A	-0.0993483	0.0218395	8.37067e-06	-0.041	0.0645	0.5255	20.6936
636	family	Lachnospiraceae	rs146660815	T	C	-0.215114	0.0476778	6.53236e-06	-0.0737	0.0876	0.4001	20.3566
637	family	Lachnospiraceae	rs2159863	A	G	-0.0585831	0.0128742	3.69556e-06	-0.0121	0.0439	0.7838	20.7064
638	family	Lachnospiraceae	rs2910921	C	T	-0.160302	0.035832	8.41977e-06	0.0215	0.0864	0.8035	20.0141
639	family	Lachnospiraceae	rs3127230	C	T	-0.0503537	0.0112201	6.20326e-06	0.0427	0.0387	0.2699	20.1405
640	family	Lachnospiraceae	rs35524804	T	C	-0.0607481	0.0125216	2.44997e-06	-0.04	0.042	0.341	23.5367
641	family	Lachnospiraceae	rs7359994	C	T	0.0503142	0.0112482	5.35895e-06	-0.0607	0.039	0.1201	20.0085
642	family	Lachnospiraceae	rs79086868	T	C	0.0776723	0.0164472	3.01426e-06	0.1756	0.0552	0.001462	22.3022
643	family	Lachnospiraceae	rs959845	T	C	0.0493666	0.0107801	5.16952e-06	0.024	0.0373	0.5208	20.9711
644	family	Lachnospiraceae	rs9929145	G	A	-0.125721	0.0245233	2.83596e-07	0.0495	0.0781	0.5265	26.282
645	family	Lactobacillaceae	rs11674854	C	T	-0.0830224	0.0175267	2.59543e-06	0.0115	0.0369	0.7556	22.4383
646	family	Lactobacillaceae	rs16861661	G	A	-0.193287	0.0379293	2.70128e-07	-0.024	0.0786	0.7603	25.969
647	family	Lactobacillaceae	rs62314653	C	A	0.177082	0.0392269	6.59189e-06	0.0258	0.0833	0.7565	20.3789
648	family	Lactobacillaceae	rs74599091	A	G	0.191613	0.0425039	7.6952e-06	0.0268	0.0924	0.7715	20.3232
649	family	Lactobacillaceae	rs768253	T	G	-0.0792344	0.0170604	3.60761e-06	0.0167	0.0375	0.6557	21.5699
650	family	Lactobacillaceae	rs77478751	A	G	-0.219178	0.0473566	5.9595e-06	0.1358	0.0881	0.1235	21.4207
651	family	Lactobacillaceae	rs921925	A	C	0.0999419	0.0201687	5.77192e-07	-0.0187	0.043	0.6629	24.555
652	family	Lactobacillaceae	rs9345899	A	G	-0.124042	0.0278946	9.44583e-06	0.0002	0.0552	0.9964	19.7741
653	family	Methanobacteriaceae	rs10424197	A	G	0.111274	0.0247517	9.27897e-06	0.0615	0.0383	0.1086	20.2105
654	family	Methanobacteriaceae	rs4257531	G	A	0.164498	0.0364959	7.44338e-06	-0.039	0.0574	0.4963	20.3158
655	family	Methanobacteriaceae	rs56131665	G	A	0.178661	0.039298	6.17988e-06	-0.0315	0.062	0.6113	20.669
656	family	Methanobacteriaceae	rs6508769	C	T	-0.153519	0.0344519	8.22527e-06	0.0428	0.049	0.3827	19.8563
657	family	Methanobacteriaceae	rs6776814	T	C	-0.199566	0.0411825	1.63061e-06	-0.002	0.0594	0.9732	23.4827
658	family	Methanobacteriaceae	rs73068003	G	T	-0.15814	0.0351803	8.44578e-06	-0.0107	0.0543	0.8433	20.2062
659	family	Methanobacteriaceae	rs73457410	A	G	0.21534	0.0436695	1.40854e-06	-0.1226	0.0725	0.09063	24.316
660	family	Methanobacteriaceae	rs75208022	C	T	-0.227245	0.048763	5.92107e-06	-0.0805	0.0797	0.3129	21.7174
661	family	Methanobacteriaceae	rs894996	C	A	0.216999	0.0449076	1.87556e-06	0.1582	0.0651	0.01519	23.3494
662	family	Oxalobacteraceae	rs11246212	C	T	-0.13607	0.0291797	4.50837e-06	0.0499	0.0572	0.3832	21.7452
663	family	Oxalobacteraceae	rs12002250	A	C	0.196145	0.044523	5.53197e-06	0.0068	0.0763	0.9292	19.4082
664	family	Oxalobacteraceae	rs1569853	T	C	-0.140043	0.0281704	7.45178e-07	-0.0257	0.0529	0.6274	24.7136
665	family	Oxalobacteraceae	rs17138946	G	T	-0.189444	0.0430248	8.09003e-06	-0.043	0.0783	0.5829	19.3876
666	family	Oxalobacteraceae	rs36057338	G	T	0.181604	0.0398742	6.25792e-06	0.0361	0.0689	0.6	20.7428
667	family	Oxalobacteraceae	rs4428215	G	A	0.12561	0.0230053	4.87933e-08	-0.0053	0.0432	0.9018	29.8121
668	family	Oxalobacteraceae	rs561239	A	G	0.105525	0.0236769	7.19383e-06	-0.0853	0.0421	0.04268	19.8637
669	family	Oxalobacteraceae	rs6000536	C	T	-0.118383	0.0241355	7.3872e-07	0.007	0.0432	0.8712	24.0584
670	family	Oxalobacteraceae	rs62435498	C	A	0.181521	0.0400608	7.4583e-06	-0.0372	0.0736	0.6126	20.5312
671	family	Oxalobacteraceae	rs736744	T	C	-0.105642	0.0200648	1.49417e-07	-0.0004	0.037	0.9911	27.7207
672	family	Oxalobacteraceae	rs7993559	A	C	-0.0921059	0.0201114	5.03733e-06	0.0249	0.037	0.5009	20.9744
673	family	Oxalobacteraceae	rs80330081	A	C	-0.18756	0.0423688	6.64003e-06	0.0425	0.0831	0.6092	19.5969
674	family	Oxalobacteraceae	rs934049	G	A	0.109751	0.0238636	4.21143e-06	-0.0622	0.043	0.1485	21.1517
675	family	Pasteurellaceae	rs10965428	C	A	-0.119902	0.0258219	4.29151e-06	0.0625	0.0585	0.2855	21.5614
676	family	Pasteurellaceae	rs111582866	G	A	-0.113957	0.0256403	7.06627e-06	-0.0703	0.0587	0.231	19.7531
677	family	Pasteurellaceae	rs12050685	A	G	-0.0670948	0.015239	9.18523e-06	0.0635	0.0373	0.08916	19.385
678	family	Pasteurellaceae	rs16970009	A	G	0.187381	0.0429572	7.31526e-06	0.0667	0.0739	0.3669	19.0274
679	family	Pasteurellaceae	rs35510	A	G	0.122729	0.0264958	4.01578e-06	0.0199	0.069	0.7735	21.4556
680	family	Pasteurellaceae	rs4822728	T	C	0.0685479	0.0149032	4.71846e-06	-0.0645	0.0374	0.08508	21.1558
681	family	Pasteurellaceae	rs6972479	A	G	-0.0781862	0.0175366	7.74819e-06	0.0116	0.0426	0.7859	19.8779
682	family	Pasteurellaceae	rs72756943	G	A	0.13988	0.0303029	3.3522e-06	-0.0636	0.0721	0.3779	21.308
683	family	Pasteurellaceae	rs73139353	A	C	-0.222573	0.0484634	8.71325e-06	0.0115	0.0866	0.8943	21.092
684	family	Pasteurellaceae	rs76022354	C	T	0.24289	0.0500406	1.82856e-06	0.0706	0.0879	0.4218	23.5599
685	family	Pasteurellaceae	rs78909003	T	C	-0.241159	0.0498372	2.04894e-06	-0.1369	0.0974	0.1596	23.4153
686	family	Pasteurellaceae	rs9382510	C	T	-0.0881865	0.0169965	2.476e-07	-0.0229	0.0429	0.5934	26.9206
687	family	Pasteurellaceae	rs9895850	T	C	-0.176406	0.041017	9.0826e-06	0.0731	0.0914	0.4241	18.4969
688	family	Pasteurellaceae	rs9938097	C	T	0.0710386	0.0158024	8.22602e-06	-0.0136	0.0387	0.7251	20.2089
689	family	Peptococcaceae	rs117452796	A	G	-0.257982	0.0549569	3.15297e-06	0.0087	0.0778	0.9111	22.0361
690	family	Peptococcaceae	rs12144792	C	T	0.064399	0.0141246	5.82237e-06	-0.0253	0.0387	0.5127	20.7877
691	family	Peptococcaceae	rs12634826	T	G	-0.0739885	0.0150931	1.01109e-06	0.0783	0.0402	0.05159	24.031
692	family	Peptococcaceae	rs12992764	T	G	0.0684213	0.0141137	1.46157e-06	-0.0026	0.0374	0.9455	23.5018
693	family	Peptococcaceae	rs150600492	A	C	0.135774	0.0289757	2.31308e-06	-0.1216	0.0775	0.1167	21.9566
694	family	Peptococcaceae	rs35703006	G	T	0.0812655	0.0164355	4.94778e-07	0.0096	0.0455	0.8336	24.4482
695	family	Peptococcaceae	rs4990837	G	A	-0.0910387	0.0185869	1.74193e-06	0.0662	0.0524	0.2063	23.9904
696	family	Peptococcaceae	rs75430375	C	T	-0.147941	0.0317498	3.40847e-06	0.0769	0.0762	0.313	21.7118
697	family	Peptococcaceae	rs75898026	A	G	-0.0821779	0.0173541	2.02209e-06	0.039	0.0461	0.3969	22.4236
698	family	Peptostreptococcaceae	rs10805326	A	G	-0.0566637	0.012276	4.03395e-06	0.0137	0.0409	0.7377	21.3057
699	family	Peptostreptococcaceae	rs117020988	C	T	0.182411	0.0372126	1.02795e-06	0.117	0.0828	0.1576	24.0282
700	family	Peptostreptococcaceae	rs12377846	C	A	-0.252	0.0511627	7.26256e-07	-0.0807	0.0955	0.3981	24.2602
701	family	Peptostreptococcaceae	rs12986312	T	G	0.0571818	0.0125947	5.76713e-06	-0.0285	0.0406	0.4826	20.6129
702	family	Peptostreptococcaceae	rs1467258	G	A	0.072584	0.0162321	7.89805e-06	-0.0879	0.0538	0.1022	19.9955
703	family	Peptostreptococcaceae	rs1520207	T	C	-0.0525658	0.0112476	3.16548e-06	-0.0071	0.0369	0.8477	21.8417
704	family	Peptostreptococcaceae	rs4692811	C	T	0.0642075	0.0126913	4.21124e-07	-0.0356	0.0424	0.4011	25.5952
705	family	Peptostreptococcaceae	rs59865771	C	T	-0.0573764	0.0127192	7.69024e-06	0.0207	0.0424	0.6255	20.3492
706	family	Peptostreptococcaceae	rs59987323	C	T	-0.0537078	0.011443	2.70085e-06	0.06	0.0372	0.1063	22.029
707	family	Peptostreptococcaceae	rs61841503	G	A	0.0919658	0.0161331	9.80122e-09	0.0361	0.0499	0.4692	32.495
708	family	Peptostreptococcaceae	rs6721459	G	A	-0.0509823	0.0111975	5.07762e-06	-0.0091	0.0368	0.8054	20.7299
709	family	Peptostreptococcaceae	rs76982728	T	C	0.124203	0.0266923	3.24056e-06	0.1513	0.0715	0.03432	21.6517
710	family	Peptostreptococcaceae	rs77540684	T	G	0.106725	0.0245638	8.13711e-06	-0.2023	0.0945	0.03231	18.8774
711	family	Peptostreptococcaceae	rs9573937	A	G	-0.0693637	0.0142907	1.70589e-06	0.0559	0.0457	0.2209	23.559
712	family	Porphyromonadaceae	rs10762312	A	G	0.052368	0.0118814	8.70362e-06	0.0358	0.0412	0.3848	19.4266
713	family	Porphyromonadaceae	rs10858364	G	T	0.055316	0.012085	4.31062e-06	-0.0044	0.0425	0.9178	20.9512
714	family	Porphyromonadaceae	rs17065783	A	G	-0.059133	0.0122235	1.79349e-06	0.0253	0.0432	0.5583	23.4028
715	family	Porphyromonadaceae	rs1980561	A	G	-0.0485289	0.0109284	8.9454e-06	0.0749	0.0376	0.04652	19.7191
716	family	Porphyromonadaceae	rs35233670	T	C	-0.0473576	0.010602	7.90988e-06	-0.0469	0.0366	0.1997	19.9528
717	family	Porphyromonadaceae	rs35961441	A	C	0.0915257	0.0207306	8.37394e-06	-0.0779	0.0674	0.2477	19.4923
718	family	Porphyromonadaceae	rs6953849	A	G	0.0718149	0.0150724	2.44478e-06	-0.0695	0.0531	0.1901	22.702
719	family	Porphyromonadaceae	rs7330827	T	C	-0.103842	0.0237355	8.04896e-06	0.0449	0.069	0.5149	19.1403
720	family	Porphyromonadaceae	rs864093	A	C	-0.0527939	0.0117499	9.59798e-06	0.0174	0.0415	0.6752	20.1883
721	family	Prevotellaceae	rs12057990	C	T	0.0589878	0.0132268	8.9747e-06	-0.0113	0.0425	0.791	19.8891
722	family	Prevotellaceae	rs12118202	T	C	-0.0751986	0.0147265	5.5423e-07	-0.0235	0.0452	0.6039	26.0748
723	family	Prevotellaceae	rs13069367	A	C	-0.0539768	0.0119687	7.39486e-06	-0.0409	0.0389	0.2933	20.3386
724	family	Prevotellaceae	rs148376875	T	G	0.084515	0.0179163	2.08027e-06	0.0832	0.0528	0.1147	22.2521
725	family	Prevotellaceae	rs2206482	T	G	-0.0569105	0.0117486	1.30377e-06	0.0134	0.0368	0.7158	23.4646
726	family	Prevotellaceae	rs2278540	G	A	0.0554249	0.0123265	8.43587e-06	-0.031	0.0394	0.4317	20.2176
727	family	Prevotellaceae	rs34660375	A	G	-0.0805894	0.0178291	7.40321e-06	0.0115	0.0532	0.8284	20.4313
728	family	Prevotellaceae	rs3758087	C	T	-0.0564199	0.0124655	8.60578e-06	-0.0302	0.0389	0.4369	20.4854
729	family	Prevotellaceae	rs3860225	A	G	0.083936	0.0167936	5.4968e-07	0.073	0.0503	0.1461	24.9809
730	family	Prevotellaceae	rs4493272	T	C	-0.0604992	0.0118027	3.02315e-07	0.0254	0.0373	0.4954	26.2746
731	family	Prevotellaceae	rs4685827	T	C	-0.0679529	0.0145407	2.77192e-06	-0.011	0.0474	0.8168	21.8396
732	family	Prevotellaceae	rs7252711	G	A	0.0740876	0.0161926	5.56583e-06	0.0423	0.0542	0.4348	20.9343
733	family	Prevotellaceae	rs7975087	C	A	-0.0601448	0.0135454	7.59451e-06	0.0582	0.0419	0.1643	19.7157
734	family	Prevotellaceae	rs912860	A	G	0.229046	0.0483124	9.29929e-07	0.2357	0.1154	0.04103	22.4765
735	family	Prevotellaceae	rs9586501	G	A	0.0592681	0.0127329	2.58988e-06	-0.0533	0.0389	0.1708	21.6664
736	family	Prevotellaceae	rs9958960	G	A	-0.0914807	0.0173611	1.06324e-07	-0.0181	0.0529	0.7317	27.7654
737	family	Rhodospirillaceae	rs1035406	G	A	-0.11354	0.0250863	5.84454e-06	-0.0877	0.0616	0.1546	20.4845
738	family	Rhodospirillaceae	rs11591293	G	T	0.0743184	0.0158724	2.67147e-06	0.0411	0.0375	0.2728	21.9234
739	family	Rhodospirillaceae	rs13336560	C	T	-0.0701719	0.0158061	9.17339e-06	-0.0032	0.0367	0.9315	19.7096
740	family	Rhodospirillaceae	rs1549633	A	C	0.0999312	0.0218634	4.70392e-06	-0.0563	0.0497	0.2574	20.8914
741	family	Rhodospirillaceae	rs1923415	A	G	-0.0999238	0.0227326	9.63696e-06	0.034	0.0531	0.5225	19.3214
742	family	Rhodospirillaceae	rs3754624	C	T	0.0971389	0.0200064	1.71479e-06	0.0194	0.0493	0.6942	23.5748
743	family	Rhodospirillaceae	rs4278423	T	C	0.107529	0.0235725	3.12018e-06	-0.003	0.0554	0.9567	20.8085
744	family	Rhodospirillaceae	rs55876211	C	T	-0.0911851	0.0196395	2.86682e-06	-0.1271	0.0517	0.01396	21.5569
745	family	Rhodospirillaceae	rs61933850	G	A	0.164808	0.0360647	7.22587e-06	0.0583	0.0745	0.4341	20.883
746	family	Rhodospirillaceae	rs6679026	T	C	0.111984	0.0251088	9.94672e-06	-0.0443	0.0629	0.4815	19.8912
747	family	Rhodospirillaceae	rs7001029	C	T	0.117366	0.0261324	5.34749e-06	0.0731	0.0612	0.2321	20.1709
748	family	Rhodospirillaceae	rs72714493	A	G	0.0816858	0.0180791	7.3492e-06	0.0118	0.0423	0.7805	20.4145
749	family	Rhodospirillaceae	rs74354280	C	T	-0.0911896	0.0204907	6.67298e-06	0.0064	0.0502	0.8989	19.8051
750	family	Rhodospirillaceae	rs76784716	A	G	0.136049	0.0285767	1.48988e-06	0.0006	0.0689	0.9927	22.6656
751	family	Rhodospirillaceae	rs9813022	A	G	-0.0842444	0.0163583	2.53122e-07	-0.0088	0.0392	0.8214	26.522
752	family	Rikenellaceae	rs10217435	C	T	-0.0883756	0.0197506	6.50759e-06	-0.1781	0.0715	0.01271	20.0218
753	family	Rikenellaceae	rs10832801	A	C	-0.0534763	0.0122666	7.50412e-06	-0.016	0.0408	0.6958	19.0053
754	family	Rikenellaceae	rs1939881	G	A	-0.105589	0.0206213	5.64378e-07	-0.1836	0.08	0.02172	26.2183
755	family	Rikenellaceae	rs2447496	A	G	0.0549203	0.0121904	6.08611e-06	-0.0173	0.0423	0.6819	20.2969
756	family	Rikenellaceae	rs2833282	G	A	0.0711137	0.0156966	4.31102e-06	-0.0807	0.0611	0.1864	20.5256
757	family	Rikenellaceae	rs35909684	A	C	-0.0850181	0.0191539	7.09823e-06	-0.1874	0.0666	0.004905	19.7019
758	family	Rikenellaceae	rs36021379	A	G	-0.0656005	0.0144903	7.19515e-06	-0.0794	0.0511	0.12	20.4955
759	family	Rikenellaceae	rs4264350	T	C	-0.0526393	0.0108555	1.34831e-06	-0.0173	0.0383	0.6512	23.5137
760	family	Rikenellaceae	rs59663348	G	A	0.0570915	0.0125048	6.12238e-06	-0.0848	0.0448	0.05845	20.8444
761	family	Rikenellaceae	rs62532512	A	C	0.0504257	0.0107399	2.76427e-06	-0.0143	0.0365	0.6954	22.0447
762	family	Rikenellaceae	rs6744030	C	T	0.0696747	0.0157103	9.31515e-06	-0.0864	0.0571	0.1303	19.669
763	family	Rikenellaceae	rs67705352	T	G	-0.0549688	0.0110534	6.57552e-07	0.0131	0.0382	0.7327	24.7309
764	family	Rikenellaceae	rs6837275	A	G	0.0570355	0.011887	1.447e-06	0.0184	0.0402	0.6479	23.0222
765	family	Rikenellaceae	rs7242694	C	T	-0.0618674	0.0134882	5.80711e-06	-0.012	0.0473	0.7991	21.0385
766	family	Rikenellaceae	rs74474130	T	G	0.137747	0.0295688	3.61377e-06	-0.0238	0.0871	0.7846	21.7019
767	family	Rikenellaceae	rs77885767	C	T	-0.156209	0.0336482	2.84695e-06	-0.026	0.0812	0.749	21.552
768	family	Rikenellaceae	rs9389714	C	T	-0.0636841	0.0143416	8.79063e-06	-0.0085	0.0484	0.8608	19.7182
769	family	Rikenellaceae	rs9578457	G	A	-0.141478	0.0315848	3.99448e-06	0.1219	0.0764	0.1103	20.0642
770	family	Rikenellaceae	rs9603208	G	T	0.0821173	0.0159596	1.91801e-07	0.1371	0.0565	0.0153	26.4744
771	family	Ruminococcaceae	rs10093275	T	C	-0.0534595	0.011677	5.35229e-06	0.0415	0.0424	0.3266	20.9598
772	family	Ruminococcaceae	rs10166469	C	T	0.053336	0.0120209	8.52158e-06	0.046	0.0426	0.2799	19.6864
773	family	Ruminococcaceae	rs1158100	G	A	0.0490539	0.0109865	8.60855e-06	0.053	0.0393	0.1775	19.9356
774	family	Ruminococcaceae	rs1612733	T	C	0.108708	0.0238006	4.22435e-06	-0.0898	0.084	0.2854	20.8616
775	family	Ruminococcaceae	rs2113833	C	T	-0.169146	0.0355009	1.14464e-06	0.0397	0.1062	0.7085	22.701
776	family	Ruminococcaceae	rs3009418	A	C	-0.0927607	0.0210123	8.6902e-06	0.0839	0.0657	0.2019	19.4886
777	family	Ruminococcaceae	rs55793120	T	C	0.13822	0.0266152	1.44338e-07	0.0652	0.0846	0.4407	26.9701
778	family	Ruminococcaceae	rs56199908	T	C	-0.199327	0.0410444	1.66414e-06	-0.078	0.076	0.3045	23.5844
779	family	Ruminococcaceae	rs76724913	T	G	0.0901053	0.0203104	9.60484e-06	-0.0665	0.0686	0.3322	19.6818
780	family	Streptococcaceae	rs10028567	C	T	-0.0934027	0.0190343	3.72495e-06	0.0081	0.0683	0.9058	24.0794
781	family	Streptococcaceae	rs11110281	T	C	-0.130554	0.0225943	1.40136e-08	-0.01	0.077	0.8968	33.3874
782	family	Streptococcaceae	rs16950051	A	G	0.107008	0.0236973	5.33814e-06	0.152	0.0668	0.02294	20.3908
783	family	Streptococcaceae	rs2370083	G	T	-0.0842751	0.0184509	4.25667e-06	-0.0551	0.0597	0.3564	20.8624
784	family	Streptococcaceae	rs2952251	G	A	0.0639298	0.0126525	3.72237e-07	-0.023	0.0416	0.5801	25.5302
785	family	Streptococcaceae	rs35344081	G	A	0.0609349	0.0129703	2.63846e-06	0.0342	0.045	0.4467	22.0715
786	family	Streptococcaceae	rs4968759	A	G	-0.0544035	0.0111271	8.91887e-07	0.0166	0.0369	0.6524	23.9051
787	family	Streptococcaceae	rs57646748	G	A	-0.088021	0.019876	7.88352e-06	-0.037	0.0691	0.593	19.6117
788	family	Streptococcaceae	rs6806351	T	C	-0.0619209	0.0135744	6.93793e-06	0.0335	0.0439	0.4447	20.8081
789	family	Streptococcaceae	rs72739637	A	G	0.0927983	0.0192021	1.82163e-06	-0.0705	0.0585	0.2286	23.3551
790	family	Streptococcaceae	rs77968078	G	A	-0.0993013	0.0224788	7.93341e-06	0.1126	0.0773	0.1451	19.5148
791	family	Streptococcaceae	rs7916711	A	G	0.0959639	0.021545	6.32732e-06	0.0006	0.0736	0.993	19.8391
792	family	Streptococcaceae	rs957755	T	G	-0.0642449	0.0142702	7.41515e-06	-0.009	0.0463	0.8456	20.2683
793	family	Streptococcaceae	rs9903102	C	A	-0.0693015	0.0154096	4.91802e-06	-0.0116	0.0534	0.8279	20.2257
794	family	Veillonellaceae	rs111810795	C	T	-0.0867108	0.0180573	1.72926e-06	0.0014	0.0619	0.9821	23.059
795	family	Veillonellaceae	rs114889439	A	G	-0.253809	0.0539169	6.19028e-06	-0.1326	0.0828	0.1094	22.1597
796	family	Veillonellaceae	rs12186441	G	A	0.208096	0.0453999	4.52856e-06	-0.2113	0.0974	0.02999	21.0096
797	family	Veillonellaceae	rs12668619	A	G	0.055301	0.0117654	2.57365e-06	0.0042	0.0386	0.9135	22.0929
798	family	Veillonellaceae	rs12741784	C	T	-0.0621452	0.0119266	1.28493e-07	0.003	0.0376	0.9362	27.1508
799	family	Veillonellaceae	rs1442060	A	G	0.0514024	0.0112125	4.50671e-06	0.0003	0.0369	0.9926	21.0166
800	family	Veillonellaceae	rs1693340	T	C	0.0818934	0.018245	9.25273e-06	0.06	0.0548	0.2733	20.147
801	family	Veillonellaceae	rs2175069	G	A	0.0526752	0.0114886	4.63554e-06	-0.0397	0.0376	0.2907	21.0222
802	family	Veillonellaceae	rs2561116	T	G	-0.083617	0.0187159	7.88515e-06	0.1087	0.0583	0.06226	19.9603
803	family	Veillonellaceae	rs2585520	G	T	-0.0904972	0.0200428	5.26926e-06	-0.0737	0.0599	0.2181	20.387
804	family	Veillonellaceae	rs4263802	A	G	-0.050942	0.0114921	7.45006e-06	-0.0368	0.0374	0.3248	19.6496
805	family	Veillonellaceae	rs4461038	G	A	0.0554965	0.0119467	3.73474e-06	0.0024	0.0387	0.9495	21.5792
806	family	Veillonellaceae	rs4797169	T	C	0.0587799	0.0128297	4.49345e-06	-0.0346	0.0433	0.4241	20.9906
807	family	Veillonellaceae	rs61264131	A	C	0.202367	0.0464388	6.74544e-06	0.0353	0.0906	0.6965	18.9897
808	family	Veillonellaceae	rs6692542	G	A	-0.0534397	0.0118254	8.67981e-06	-0.0087	0.0379	0.8174	20.4219
809	family	Veillonellaceae	rs6909981	C	T	-0.0638696	0.0141765	5.47621e-06	0.0104	0.0443	0.8136	20.2979
810	family	Veillonellaceae	rs79535861	A	C	0.100666	0.0207016	1.57688e-06	-0.0795	0.0654	0.2245	23.646
811	family	Verrucomicrobiaceae	rs111862613	T	C	0.0907065	0.0196746	3.7313e-06	-0.0104	0.054	0.8476	21.2552
812	family	Verrucomicrobiaceae	rs117107102	A	G	0.204683	0.0431572	2.91823e-06	0.1028	0.1038	0.3218	22.4935
813	family	Verrucomicrobiaceae	rs11729256	T	C	0.0749798	0.0150177	6.73085e-07	-0.0383	0.0422	0.365	24.9277
814	family	Verrucomicrobiaceae	rs2602429	T	C	-0.0745516	0.0156195	2.69942e-06	0.0599	0.0458	0.1907	22.7814
815	family	Verrucomicrobiaceae	rs4242783	A	G	-0.0687992	0.0147694	2.75442e-06	-0.0177	0.0409	0.6661	21.6991
816	family	Verrucomicrobiaceae	rs4936098	G	A	-0.0648691	0.0135928	1.1293e-06	0.0433	0.0388	0.2636	22.775
817	family	Verrucomicrobiaceae	rs61779207	G	A	-0.0758811	0.0167762	6.63025e-06	-0.0357	0.0475	0.4519	20.4588
818	family	Verrucomicrobiaceae	rs74542928	T	C	0.112124	0.0236422	1.64611e-06	0.0724	0.062	0.2431	22.4917
819	family	Verrucomicrobiaceae	rs9349825	A	G	-0.0704354	0.0147128	2.51287e-06	0.0391	0.0393	0.3199	22.9188
820	family	Verrucomicrobiaceae	rs941682	G	A	-0.0631526	0.0143767	9.5812e-06	-0.0668	0.0404	0.09835	19.2959
821	family	Victivallaceae	rs11671100	A	C	-0.160034	0.0349472	4.08037e-06	-0.0393	0.0519	0.4487	20.9701
822	family	Victivallaceae	rs11764871	G	T	0.127099	0.025656	7.4929e-07	0.0175	0.043	0.684	24.5418
823	family	Victivallaceae	rs2944282	T	C	-0.124197	0.0257026	1.56603e-06	0.0429	0.0397	0.279	23.349
824	family	Victivallaceae	rs34962571	A	C	-0.186945	0.0418412	6.24827e-06	0.0358	0.0636	0.5733	19.9627
825	family	Victivallaceae	rs4396289	C	T	-0.152918	0.0288525	1.53784e-07	0.0166	0.0474	0.7269	28.0899
826	family	Victivallaceae	rs61702987	T	C	0.145501	0.0300007	3.07921e-06	0.0923	0.0489	0.05893	23.5217
827	family	Victivallaceae	rs62570196	C	T	-0.246101	0.0483077	2.69855e-07	-0.0496	0.0759	0.5129	25.9534
828	family	Victivallaceae	rs6545794	A	G	-0.197786	0.0410495	5.97008e-07	-0.1885	0.0699	0.007015	23.2154
829	family	Victivallaceae	rs67832247	C	T	-0.123489	0.0266695	3.23802e-06	-0.0481	0.0441	0.2762	21.4401
830	family	Victivallaceae	rs7077363	G	A	0.148942	0.0318366	2.83374e-06	0.0483	0.0514	0.3481	21.8867
831	family	Victivallaceae	rs7314815	G	A	0.101088	0.0225594	6.40088e-06	0.0001	0.0365	0.9982	20.0791
832	family	Victivallaceae	rs7627405	C	T	-0.134158	0.0301427	8.19426e-06	0.0235	0.0498	0.6367	19.8093
833	genus	Actinomyces	rs2715439	T	C	-0.0746684	0.0164822	6.27004e-06	0.0214	0.037	0.5633	20.5231
834	genus	Actinomyces	rs34583783	G	T	0.126596	0.0268461	4.48528e-06	0.0241	0.0565	0.6695	22.2371
835	genus	Actinomyces	rs35011108	A	G	0.232634	0.0512044	6.33826e-06	0.0409	0.0784	0.6017	20.6411
836	genus	Actinomyces	rs4073240	G	A	0.0749687	0.0167368	7.94273e-06	0.0497	0.0372	0.1815	20.0639
837	genus	Actinomyces	rs4146653	G	A	0.0985224	0.0214182	4.49645e-06	0.0887	0.0455	0.05141	21.1594
838	genus	Actinomyces	rs71315246	A	G	-0.0969809	0.021925	9.82969e-06	-0.0468	0.05	0.3495	19.5656
839	genus	Actinomyces	rs7915461	C	T	-0.18776	0.0401636	5.91984e-06	-0.0486	0.0782	0.5339	21.8545
840	genus	Adlercreutzia	rs11604400	C	T	-0.102524	0.0234834	9.74473e-06	0.0094	0.0572	0.8689	19.0603
841	genus	Adlercreutzia	rs13231526	C	A	0.143237	0.0311654	4.8136e-06	0.0147	0.0737	0.8422	21.1235
842	genus	Adlercreutzia	rs2717140	C	T	-0.119225	0.0251081	2.04593e-06	0.1443	0.0585	0.01372	22.5479
843	genus	Adlercreutzia	rs55719207	G	A	-0.0699243	0.0158036	9.60506e-06	0.0483	0.0371	0.1934	19.5769
844	genus	Adlercreutzia	rs6664405	T	C	-0.0953084	0.0210752	5.2342e-06	-0.0694	0.051	0.1729	20.4512
845	genus	Adlercreutzia	rs7680684	T	C	0.083381	0.0168901	9.769e-07	0.0671	0.0404	0.09728	24.3708
846	genus	Adlercreutzia	rs9490822	C	T	-0.0734512	0.0155789	2.54419e-06	-0.039	0.0368	0.2892	22.2292
847	genus	Adlercreutzia	rs9915817	C	T	-0.0749219	0.016833	8.21675e-06	-0.0248	0.0391	0.5261	19.8105
848	genus	Anaerofilum	rs10794359	C	T	0.0953524	0.02006	2.23496e-06	0.0186	0.0368	0.6125	22.5944
849	genus	Anaerofilum	rs1563175	A	C	0.0923834	0.0202157	5.53847e-06	-0.0734	0.0368	0.0459	20.8838
850	genus	Anaerofilum	rs17012738	T	G	0.0903417	0.0200239	7.24169e-06	-0.0158	0.0373	0.6716	20.3554
851	genus	Anaerofilum	rs17096874	C	T	-0.126337	0.0268919	2.86029e-06	0.0418	0.0505	0.4077	22.0708
852	genus	Anaerofilum	rs356049	G	A	0.132603	0.0289802	6.55843e-06	-0.0203	0.0479	0.6726	20.9365
853	genus	Anaerofilum	rs4244069	A	G	0.146775	0.0326594	9.81206e-06	-0.0598	0.0626	0.3389	20.197
854	genus	Anaerofilum	rs4506496	A	G	-0.10309	0.0212861	1.48659e-06	-0.0417	0.0387	0.2814	23.4553
855	genus	Anaerofilum	rs712981	A	C	0.10076	0.0202902	6.83109e-07	0.0132	0.0374	0.7238	24.6606
856	genus	Anaerofilum	rs79598899	C	T	0.182586	0.0357284	3.74731e-07	-0.0272	0.0641	0.6715	26.1161
857	genus	Anaerofilum	rs816292	T	C	-0.113003	0.02204	2.6404e-07	-0.0236	0.041	0.5648	26.288
858	genus	Anaerofilum	rs9299345	T	C	-0.1364	0.0302372	8.04304e-06	0.0502	0.0555	0.3655	20.3491
859	genus	Anaerostipes	rs10502061	A	G	0.0835752	0.0192017	7.93542e-06	0.0299	0.0638	0.6389	18.9442
860	genus	Anaerostipes	rs2014785	T	C	0.0515687	0.0112199	4.68058e-06	0.0291	0.0378	0.4408	21.1249
861	genus	Anaerostipes	rs2396460	C	T	0.0512653	0.0109555	2.91092e-06	0.0476	0.0372	0.2006	21.8969
862	genus	Anaerostipes	rs2804244	G	A	0.053089	0.0110983	2.04052e-06	0.0409	0.0367	0.2652	22.8821
863	genus	Anaerostipes	rs3900776	G	A	-0.110013	0.0236302	2.74764e-06	0.0559	0.0707	0.429	21.6747
864	genus	Anaerostipes	rs60983350	G	A	-0.0539901	0.0116575	4.42059e-06	-0.0564	0.0377	0.1345	21.4495
865	genus	Anaerostipes	rs62157625	T	C	0.088573	0.0185548	1.44907e-06	-0.0561	0.0657	0.393	22.7872
866	genus	Anaerostipes	rs62215703	G	A	0.0644965	0.0136702	1.9777e-06	-0.0072	0.0438	0.8695	22.2599
867	genus	Anaerostipes	rs6474958	G	A	0.0500065	0.0112001	6.74481e-06	0.0257	0.0369	0.4868	19.9347
868	genus	Anaerostipes	rs6726833	C	A	-0.0877497	0.0189408	3.32216e-06	0.0765	0.0618	0.2155	21.4632
869	genus	Anaerostipes	rs7193624	T	C	-0.0750642	0.0150723	5.35476e-07	0.0162	0.0483	0.7375	24.8031
870	genus	Anaerostipes	rs78735375	A	C	-0.137429	0.0305304	5.33384e-06	0.0126	0.0804	0.8758	20.2624
871	genus	Butyrivibrio	rs1007475	G	T	0.118065	0.0261271	7.92319e-06	0.0418	0.0393	0.2882	20.4202
872	genus	Butyrivibrio	rs11761679	T	C	0.154775	0.0321539	2.20232e-06	0.0186	0.0496	0.7084	23.1704
873	genus	Butyrivibrio	rs142855850	A	G	0.205013	0.0457138	6.85536e-06	-0.1856	0.0667	0.005369	20.1126
874	genus	Butyrivibrio	rs16934069	T	C	-0.133784	0.0299444	8.85911e-06	0.0343	0.0461	0.4563	19.9608
875	genus	Butyrivibrio	rs16941336	C	T	0.127488	0.0267936	1.53183e-06	0.034	0.0402	0.397	22.64
876	genus	Butyrivibrio	rs17163238	G	A	0.140987	0.0309117	5.51201e-06	0.0222	0.0471	0.6367	20.8023
877	genus	Butyrivibrio	rs4537857	T	C	-0.12459	0.0260992	1.80194e-06	0.0002	0.0403	0.9956	22.7883
878	genus	Butyrivibrio	rs486484	A	G	-0.108349	0.0240008	6.61089e-06	-0.0239	0.0369	0.5169	20.3797
879	genus	Butyrivibrio	rs4928024	G	A	0.17471	0.0389333	8.18634e-06	0.0511	0.0633	0.4197	20.1369
880	genus	Butyrivibrio	rs72723662	C	T	0.224078	0.0449336	7.86249e-07	-0.1488	0.0761	0.05054	24.8689
881	genus	Butyrivibrio	rs74622183	A	G	-0.201027	0.0428204	2.45748e-06	-0.0259	0.065	0.69	22.0398
882	genus	Butyrivibrio	rs77356209	T	C	0.216874	0.0483299	6.66423e-06	0.026	0.0752	0.7295	20.1365
883	genus	Butyrivibrio	rs7763512	A	G	-0.119846	0.0253367	3.10656e-06	-0.0243	0.0383	0.5268	22.3742
884	genus	Butyrivibrio	rs9349693	G	A	-0.117973	0.0259861	5.54958e-06	0.0497	0.0396	0.2096	20.6102
885	genus	Catenibacterium	rs12404911	C	T	0.140717	0.0304142	2.79892e-06	0.1188	0.0464	0.01039	21.4062
886	genus	Catenibacterium	rs212393	A	G	0.135254	0.0286209	3.62485e-06	0.0152	0.0399	0.7034	22.3323
887	genus	Catenibacterium	rs73128290	A	G	0.129726	0.0284563	4.29368e-06	0.0145	0.0418	0.7289	20.7825
888	genus	Catenibacterium	rs77285108	G	A	-0.161826	0.0353447	3.62677e-06	-0.0187	0.0479	0.6965	20.9627
889	genus	Catenibacterium	rs7742829	C	T	0.11411	0.0251099	5.60725e-06	-0.0742	0.0376	0.0483	20.6518
890	genus	Christensenellaceae R 7group	rs10461257	A	G	-0.0551969	0.0122069	6.50744e-06	-0.0175	0.0417	0.6752	20.4465
891	genus	Christensenellaceae R 7group	rs17081797	A	G	-0.0904325	0.0204253	3.34033e-06	0.0031	0.0679	0.9638	19.6025
892	genus	Christensenellaceae R 7group	rs62132810	A	G	-0.0828853	0.0179623	5.66709e-06	0.0541	0.0599	0.3661	21.2927
893	genus	Christensenellaceae R 7group	rs62190261	A	C	0.0958394	0.0214723	8.74017e-06	0.0149	0.0645	0.8175	19.9219
894	genus	Christensenellaceae R 7group	rs62467127	C	T	0.114108	0.0251983	3.25364e-06	0.1362	0.077	0.07691	20.5064
895	genus	Christensenellaceae R 7group	rs73952017	C	T	-0.0862164	0.0194354	8.45766e-06	-0.1053	0.0663	0.1123	19.6785
896	genus	Christensenellaceae R 7group	rs78521377	C	T	0.124992	0.0274797	5.60673e-06	-0.1032	0.0833	0.215	20.689
897	genus	Christensenellaceae R 7group	rs79150079	C	A	0.121547	0.0270977	9.41803e-06	-0.0955	0.0811	0.2393	20.1198
898	genus	Christensenellaceae R 7group	rs892686	A	G	0.0514099	0.011136	3.96862e-06	0.0237	0.0365	0.5152	21.3125
899	genus	Clostridium innocuum group	rs10074000	T	C	-0.102648	0.0227508	6.99939e-06	0.0019	0.0373	0.9601	20.3567
900	genus	Clostridium innocuum group	rs10506058	A	G	0.0997048	0.0221926	8.92442e-06	-0.0164	0.0375	0.6614	20.1844
901	genus	Clostridium innocuum group	rs1942371	G	A	-0.157938	0.034187	4.0634e-06	-0.0078	0.0545	0.886	21.3428
902	genus	Clostridium innocuum group	rs40656	C	T	0.142664	0.0311021	8.61529e-06	-0.0341	0.0511	0.5048	21.0402
903	genus	Clostridium innocuum group	rs4869133	G	A	-0.180591	0.0409505	7.24453e-06	-0.0898	0.0725	0.2155	19.4479
904	genus	Clostridium innocuum group	rs61267978	T	C	0.14708	0.0320875	5.58509e-06	-0.0291	0.0518	0.5745	21.0105
905	genus	Clostridium innocuum group	rs6577484	G	A	0.160425	0.0360857	8.40601e-06	0.0693	0.0519	0.1818	19.764
906	genus	Clostridium innocuum group	rs6890185	C	T	-0.113424	0.0233137	1.12243e-06	0.0012	0.0384	0.976	23.6694
907	genus	Clostridium innocuum group	rs77845139	A	G	-0.114993	0.0257186	8.40621e-06	-0.009	0.0422	0.8313	19.9916
908	genus	Collinsella	rs10890671	C	T	0.0537401	0.0118848	6.52139e-06	-0.0051	0.0367	0.89	20.4462
909	genus	Collinsella	rs11597285	G	T	-0.0537947	0.0120548	9.37605e-06	-0.0269	0.0373	0.47	19.914
910	genus	Collinsella	rs1496626	T	C	-0.0722307	0.01616	6.78172e-06	0.0381	0.0489	0.4352	19.9784
911	genus	Collinsella	rs149807560	C	A	-0.104264	0.0235841	7.09872e-06	-0.0205	0.0676	0.7619	19.5448
912	genus	Collinsella	rs62448871	C	A	-0.0540309	0.0120324	6.7825e-06	-0.006	0.0372	0.8712	20.1641
913	genus	Collinsella	rs73052258	G	A	0.0930178	0.0202658	1.71581e-06	0.0134	0.0587	0.8196	21.0671
914	genus	Collinsella	rs75672793	A	G	-0.108908	0.0240522	6.1355e-06	-0.0025	0.0695	0.971	20.5026
915	genus	Collinsella	rs9541268	C	A	0.09597	0.0197312	8.79427e-07	-0.0308	0.0602	0.6083	23.6572
916	genus	Defluviitaleaceae UCG011	rs112893842	T	C	0.11381	0.0232806	1.44534e-06	0.0834	0.0586	0.1549	23.8986
917	genus	Defluviitaleaceae UCG011	rs1582238	C	T	-0.0805036	0.0167257	1.56776e-06	0.0259	0.0374	0.4883	23.1666
918	genus	Defluviitaleaceae UCG011	rs2892880	G	A	0.0817755	0.0181686	6.82889e-06	0.0114	0.0418	0.7852	20.2583
919	genus	Defluviitaleaceae UCG011	rs55658617	T	C	0.174369	0.0362226	2.15293e-06	-0.0339	0.0702	0.6286	23.1728
920	genus	Defluviitaleaceae UCG011	rs72731813	C	T	-0.147383	0.0293796	4.33112e-07	0.1369	0.0616	0.02618	25.1654
921	genus	Defluviitaleaceae UCG011	rs9608282	T	G	0.142939	0.0299793	2.52046e-06	-0.0045	0.0631	0.9434	22.7331
922	genus	Defluviitaleaceae UCG011	rs9725395	A	G	-0.13834	0.029554	3.51925e-06	0.1114	0.068	0.1015	21.911
923	genus	Desulfovibrio	rs12031543	T	C	-0.127185	0.0281887	6.54757e-06	-0.0997	0.0846	0.2388	20.3574
924	genus	Desulfovibrio	rs13066142	G	A	0.119141	0.0250891	3.78669e-06	-0.0022	0.0698	0.9751	22.5503
925	genus	Desulfovibrio	rs16863365	A	G	0.109402	0.0226964	1.79449e-06	0.0459	0.0522	0.3795	23.2347
926	genus	Desulfovibrio	rs2032031	G	A	0.0654931	0.0148681	9.14282e-06	0.0679	0.037	0.06662	19.4035
927	genus	Desulfovibrio	rs2590913	A	G	-0.154496	0.0339396	6.65426e-06	-0.0244	0.0764	0.7498	20.7215
928	genus	Desulfovibrio	rs2853179	T	C	-0.0811971	0.0174234	2.42438e-06	0.0189	0.0424	0.6563	21.7178
929	genus	Desulfovibrio	rs4797774	A	G	-0.212582	0.0470044	5.64313e-06	0.005	0.0705	0.9432	20.4539
930	genus	Desulfovibrio	rs6580353	T	C	0.0770979	0.0169735	4.93856e-06	0.0055	0.041	0.894	20.632
931	genus	Desulfovibrio	rs72647089	T	G	-0.106594	0.0239337	8.29755e-06	0.0011	0.0582	0.9854	19.8356
932	genus	Dialister	rs10138457	T	C	-0.113054	0.0261933	7.88116e-06	-0.0809	0.0781	0.3003	18.6291
933	genus	Dialister	rs10938938	A	G	0.0773514	0.0170915	7.37055e-06	-0.0977	0.0483	0.04294	20.4822
934	genus	Dialister	rs11071887	T	C	0.0662403	0.0146315	5.91412e-06	0.025	0.0427	0.5582	20.4959
935	genus	Dialister	rs11166701	G	A	-0.0655301	0.013186	5.50744e-07	-0.0549	0.0367	0.1347	24.6976
936	genus	Dialister	rs2314294	T	C	0.0865932	0.0193719	8.07904e-06	-0.0475	0.0563	0.3992	19.9813
937	genus	Dialister	rs2435610	A	C	0.0647132	0.0143314	5.93267e-06	0.0246	0.0406	0.5438	20.3896
938	genus	Dialister	rs4747450	C	A	0.0668509	0.0147685	5.83727e-06	0.0047	0.0417	0.9103	20.49
939	genus	Dialister	rs4753063	A	G	0.0596297	0.0130052	4.8568e-06	-0.0464	0.0368	0.2078	21.0228
940	genus	Dialister	rs75416973	A	G	0.0727223	0.016451	9.46085e-06	-0.0558	0.0437	0.2022	19.5412
941	genus	Dialister	rs764177	C	A	-0.0601454	0.0135366	9.60771e-06	-0.0142	0.0384	0.7109	19.7417
942	genus	Dialister	rs76680460	G	A	-0.161296	0.0364332	8.19219e-06	-0.0384	0.0839	0.6469	19.5998
943	genus	Eggerthella	rs112205261	T	C	-0.188618	0.0403613	3.34649e-06	-0.0207	0.0823	0.8009	21.8392
944	genus	Eggerthella	rs13070736	A	C	-0.121331	0.0272024	7.61921e-06	-0.0183	0.0514	0.7217	19.8943
945	genus	Eggerthella	rs1784446	A	G	-0.0907728	0.0198096	5.2313e-06	0.0245	0.0371	0.5098	20.9971
946	genus	Eggerthella	rs2223081	A	G	-0.102572	0.0221108	3.88893e-06	0.0184	0.0421	0.661	21.5203
947	genus	Eggerthella	rs3851328	G	T	0.107774	0.0236527	4.1759e-06	-0.1226	0.0412	0.002951	20.7619
948	genus	Eggerthella	rs4985746	A	G	-0.110522	0.0247653	5.71465e-06	-0.0584	0.0438	0.1819	19.9164
949	genus	Eggerthella	rs67490567	T	C	0.108495	0.0245457	8.94211e-06	-0.0144	0.0477	0.7634	19.5375
950	genus	Eggerthella	rs76663501	C	T	0.175349	0.0378576	4.8257e-06	-0.1156	0.0643	0.07231	21.4536
951	genus	Eisenbergiella	rs11027642	C	T	0.129006	0.0284844	4.9187e-06	-0.04	0.058	0.49	20.5119
952	genus	Eisenbergiella	rs11079158	T	C	0.100627	0.022546	7.34852e-06	0.0333	0.0445	0.4539	19.92
953	genus	Eisenbergiella	rs11938607	C	T	-0.0978125	0.0216636	8.21826e-06	0.016	0.0419	0.7029	20.3858
954	genus	Eisenbergiella	rs12257723	A	C	-0.0952742	0.0211569	8.85116e-06	-0.0152	0.039	0.6974	20.279
955	genus	Eisenbergiella	rs12710729	C	A	0.0893384	0.0199069	9.84419e-06	-0.0298	0.0379	0.4312	20.1404
956	genus	Eisenbergiella	rs13258851	A	G	0.137001	0.0302124	7.7464e-06	-0.0411	0.0643	0.5231	20.5626
957	genus	Eisenbergiella	rs1508033	A	C	0.091546	0.0195787	3.22887e-06	0.0729	0.038	0.05512	21.8631
958	genus	Eisenbergiella	rs1553971	T	G	0.120965	0.0263054	5.26842e-06	-0.095	0.056	0.08952	21.1461
959	genus	Eisenbergiella	rs2683098	T	C	-0.107319	0.022515	2.23748e-06	-0.0046	0.0446	0.9176	22.7201
960	genus	Eisenbergiella	rs3812426	A	G	-0.106447	0.0224159	2.71688e-06	-0.1064	0.0422	0.01163	22.5504
961	genus	Eisenbergiella	rs4462860	G	A	0.0939071	0.0201104	4.16217e-06	0.0071	0.0397	0.8585	21.805
962	genus	Enterorhabdus	rs10098492	T	C	0.132323	0.0293688	6.40575e-06	0.0541	0.0636	0.3949	20.3001
963	genus	Enterorhabdus	rs114731706	T	G	0.182308	0.0382298	2.1734e-06	-0.2002	0.0787	0.01096	22.7409
964	genus	Enterorhabdus	rs2051957	C	T	0.0843291	0.0189864	8.89857e-06	-0.0749	0.0423	0.07697	19.7274
965	genus	Enterorhabdus	rs3017103	G	A	-0.0980897	0.0208995	2.94042e-06	0.001	0.0475	0.9825	22.028
966	genus	Enterorhabdus	rs73331712	T	C	0.26199	0.055123	4.8492e-06	-0.0119	0.0845	0.888	22.5894
967	genus	Enterorhabdus	rs77655283	G	A	0.132988	0.0298306	5.88044e-06	0.1059	0.0717	0.1401	19.8747
968	genus	Eubacterium fissicatena group	rs10147907	T	G	0.172263	0.039601	8.27237e-06	0.0535	0.0696	0.4422	18.9222
969	genus	Eubacterium fissicatena group	rs11876297	T	C	0.131469	0.0281712	2.66557e-06	-0.0205	0.0452	0.6495	21.7789
970	genus	Eubacterium fissicatena group	rs151257695	A	G	0.20951	0.0454847	3.09678e-06	0.0001	0.0684	0.9989	21.2167
971	genus	Eubacterium fissicatena group	rs1768152	C	T	-0.139489	0.0316186	8.70062e-06	0.0638	0.0511	0.2116	19.4623
972	genus	Eubacterium fissicatena group	rs2733072	G	A	0.109644	0.0228306	1.49091e-06	0.007	0.037	0.8495	23.064
973	genus	Eubacterium fissicatena group	rs6934739	A	G	0.111463	0.0252788	9.75326e-06	-0.0312	0.0417	0.4534	19.4423
974	genus	Eubacterium fissicatena group	rs7104872	G	A	0.138612	0.0291906	2.73149e-06	-0.0574	0.0461	0.2137	22.5484
975	genus	Eubacterium rectale group	rs10248854	C	A	-0.0527827	0.0113464	4.20678e-06	-0.001	0.0387	0.9788	21.6405
976	genus	Eubacterium rectale group	rs10797540	A	G	0.0503179	0.0108389	3.53387e-06	-0.1012	0.0374	0.006848	21.5514
977	genus	Eubacterium rectale group	rs143694765	T	C	0.0870025	0.019779	9.75371e-06	0.0333	0.0695	0.6322	19.3488
978	genus	Eubacterium rectale group	rs2884897	A	G	-0.129364	0.0289021	6.44421e-06	0.0993	0.0894	0.2667	20.034
979	genus	Eubacterium rectale group	rs314726	T	C	0.0528824	0.0109486	1.37965e-06	-0.064	0.037	0.08352	23.3295
980	genus	Eubacterium rectale group	rs35398954	A	G	-0.0901402	0.0174602	5.39946e-07	-0.0058	0.0599	0.923	26.6525
981	genus	Eubacterium rectale group	rs59427698	A	G	-0.0576035	0.0130853	5.36908e-06	0.0126	0.045	0.7798	19.379
982	genus	Eubacterium rectale group	rs62547233	A	G	0.0536319	0.0120201	9.89829e-06	0.0164	0.0405	0.6849	19.9081
983	genus	Fusicatenibacter	rs10439674	A	G	-0.0572129	0.0130007	7.68493e-06	0.0548	0.0436	0.2094	19.3666
984	genus	Fusicatenibacter	rs167879	T	C	0.0659543	0.0148763	5.86894e-06	0.0532	0.0488	0.2755	19.6561
985	genus	Fusicatenibacter	rs1864685	A	C	-0.0494799	0.0108105	4.96158e-06	-0.0266	0.0368	0.4696	20.9491
986	genus	Fusicatenibacter	rs2025938	G	A	-0.0967298	0.0205426	2.98834e-06	-0.0087	0.0688	0.8989	22.1722
987	genus	Fusicatenibacter	rs206581	A	G	-0.0568339	0.0127894	8.95757e-06	0.106	0.0438	0.01551	19.7476
988	genus	Fusicatenibacter	rs2132128	G	A	-0.0771914	0.0160344	1.07686e-06	0.0832	0.0494	0.09218	23.1757
989	genus	Fusicatenibacter	rs3303	T	C	-0.0953657	0.020407	3.93895e-06	0.0423	0.0707	0.5496	21.8387
990	genus	Fusicatenibacter	rs4378146	A	C	-0.0616691	0.0125259	7.20444e-07	-0.0471	0.0454	0.2995	24.2391
991	genus	Fusicatenibacter	rs60254196	G	A	0.0492427	0.0109365	5.46739e-06	-0.0068	0.0362	0.8501	20.2734
992	genus	Fusicatenibacter	rs62187631	T	C	-0.0710571	0.015924	4.54527e-06	0.043	0.0551	0.4357	19.9118
993	genus	Fusicatenibacter	rs62353480	A	G	-0.0701397	0.0145589	1.56769e-06	0.1148	0.048	0.01669	23.2098
994	genus	Fusicatenibacter	rs6515626	G	A	0.141575	0.0313559	7.28652e-06	0.0611	0.0764	0.4235	20.3861
995	genus	Fusicatenibacter	rs704418	C	T	-0.0739124	0.0151073	7.77428e-07	0.0277	0.046	0.5468	23.9365
996	genus	Fusicatenibacter	rs73103914	A	G	-0.0597324	0.0134458	8.29564e-06	0.0276	0.0454	0.5432	19.7354
997	genus	Fusicatenibacter	rs792108	C	T	0.0508345	0.0113843	8.49533e-06	-0.0791	0.0384	0.03927	19.939
998	genus	Fusicatenibacter	rs8028026	G	A	0.0792146	0.0180505	8.06325e-06	0.0415	0.0607	0.494	19.2589
999	genus	Fusicatenibacter	rs8063430	T	C	-0.104026	0.022217	4.9289e-06	-0.0382	0.0761	0.6158	21.9237
1000	genus	Fusicatenibacter	rs9905659	G	A	-0.061617	0.0136576	7.30988e-06	0.0046	0.0461	0.9205	20.3541
1001	genus	Gordonibacter	rs13412653	A	C	0.107597	0.0239228	8.61133e-06	-0.0212	0.0389	0.5851	20.2291
1002	genus	Gordonibacter	rs16955299	G	A	-0.196423	0.0433538	6.37016e-06	0.0088	0.0724	0.9036	20.5272
1003	genus	Gordonibacter	rs322296	G	A	0.17869	0.037722	4.0242e-06	0.1264	0.0546	0.02069	22.4394
1004	genus	Gordonibacter	rs35042269	C	A	-0.180293	0.0403296	8.10849e-06	0.0998	0.0442	0.02386	19.9853
1005	genus	Gordonibacter	rs3765837	T	G	-0.190729	0.0433608	7.16902e-06	-0.0355	0.0633	0.5748	19.3481
1006	genus	Gordonibacter	rs4596722	G	A	-0.102908	0.0231571	9.0567e-06	-0.0084	0.0368	0.819	19.7483
1007	genus	Gordonibacter	rs61934597	C	T	-0.172495	0.0388567	8.36681e-06	-0.024	0.0643	0.7096	19.707
1008	genus	Gordonibacter	rs71545975	A	G	-0.153972	0.0338918	7.03947e-06	0.0046	0.0484	0.9235	20.6393
1009	genus	Gordonibacter	rs72714787	C	A	0.181405	0.0377102	1.42889e-06	-0.0305	0.0626	0.6265	23.1409
1010	genus	Gordonibacter	rs72939513	A	G	-0.21399	0.0490592	7.98197e-06	-0.0488	0.0703	0.4874	19.0259
1011	genus	Gordonibacter	rs7294633	T	C	-0.12867	0.0249946	3.43764e-07	-0.0187	0.0386	0.6275	26.501
1012	genus	Gordonibacter	rs768830	A	G	-0.149852	0.0333315	7.75586e-06	-0.0204	0.0545	0.7079	20.2123
1013	genus	Intestinimonas	rs10262702	T	C	0.0918017	0.0194885	2.06072e-06	-0.0224	0.0588	0.7039	22.1894
1014	genus	Intestinimonas	rs11258178	A	G	0.0660742	0.0134139	6.982e-07	-0.0203	0.0378	0.5921	24.2635
1015	genus	Intestinimonas	rs12226153	A	G	-0.151142	0.0306922	5.12165e-07	0.0197	0.0729	0.7866	24.2501
1016	genus	Intestinimonas	rs17067892	C	T	0.107194	0.0250013	6.37926e-06	0.0921	0.0672	0.1707	18.383
1017	genus	Intestinimonas	rs1859797	G	A	0.060368	0.0131793	4.1223e-06	-0.0386	0.037	0.2969	20.9811
1018	genus	Intestinimonas	rs2276760	A	G	-0.0685233	0.0152546	7.84061e-06	-0.0197	0.0441	0.6561	20.1779
1019	genus	Intestinimonas	rs2731794	C	T	0.120632	0.0257529	1.91743e-06	0.0595	0.0765	0.4365	21.9418
1020	genus	Intestinimonas	rs2930225	T	G	-0.0729524	0.0152948	1.34623e-06	0.0198	0.0421	0.6386	22.7505
1021	genus	Intestinimonas	rs4113676	A	C	-0.218507	0.0490152	7.41635e-06	-0.0202	0.0851	0.8128	19.8733
1022	genus	Intestinimonas	rs4784055	T	C	-0.175324	0.038599	8.71806e-07	0.0967	0.0815	0.2355	20.6315
1023	genus	Intestinimonas	rs62240188	G	A	0.130074	0.0267179	2.20308e-06	0.0704	0.076	0.3539	23.7015
1024	genus	Intestinimonas	rs62427239	C	A	0.162658	0.0367647	9.40503e-06	0.0488	0.0889	0.583	19.5744
1025	genus	Intestinimonas	rs6934519	C	T	0.0692373	0.0151154	8.56959e-06	0.0513	0.0417	0.2188	20.9817
1026	genus	Intestinimonas	rs716604	A	G	0.0818068	0.0165992	8.56624e-07	-0.0219	0.0472	0.6424	24.2887
1027	genus	Intestinimonas	rs7170984	T	C	-0.0658116	0.0140767	2.98353e-06	0.0917	0.0391	0.01905	21.8576
1028	genus	Intestinimonas	rs72982915	C	T	0.183158	0.0402743	4.91157e-06	0.1006	0.0905	0.2667	20.6822
1029	genus	Intestinimonas	rs9823439	C	T	0.0581947	0.0131455	9.85871e-06	-0.0258	0.0369	0.4848	19.598
1030	genus	Lachnospiraceae FCS020 group	rs1254846	A	G	-0.105963	0.0232501	5.59667e-06	0.1006	0.0669	0.1326	20.7711
1031	genus	Lachnospiraceae FCS020 group	rs1363769	C	T	0.200628	0.0449372	1.58161e-06	0.073	0.0946	0.4403	19.9329
1032	genus	Lachnospiraceae FCS020 group	rs2322265	C	T	-0.0666305	0.0141577	5.20811e-06	0.0358	0.0419	0.3927	22.1493
1033	genus	Lachnospiraceae FCS020 group	rs2862811	C	T	-0.0564927	0.0121736	3.91913e-06	0.0208	0.0367	0.571	21.5351
1034	genus	Lachnospiraceae FCS020 group	rs35035870	T	C	-0.190615	0.0414403	2.62029e-06	-0.0274	0.0877	0.7543	21.1577
1035	genus	Lachnospiraceae FCS020 group	rs3999074	G	T	-0.0550587	0.0121847	6.55043e-06	-0.0593	0.037	0.1092	20.4184
1036	genus	Lachnospiraceae FCS020 group	rs4452603	T	G	0.0604208	0.0135965	8.98194e-06	0.027	0.0405	0.5056	19.7478
1037	genus	Lachnospiraceae FCS020 group	rs7249113	G	A	0.0679483	0.0133496	3.721e-07	0.0537	0.0403	0.1826	25.9072
1038	genus	Lachnospiraceae FCS020 group	rs72793667	A	G	-0.116881	0.0246589	1.63422e-06	-0.0264	0.0661	0.6899	22.4668
1039	genus	Lachnospiraceae FCS020 group	rs9308097	G	A	-0.055381	0.0123659	7.47291e-06	-0.0215	0.0369	0.5602	20.0572
1040	genus	Lachnospiraceae FCS020 group	rs9788306	C	T	-0.062804	0.0130744	1.38618e-06	-0.0876	0.0414	0.03421	23.0744
1041	genus	Lachnospiraceae UCG001	rs12131224	C	T	0.117095	0.02591	7.39861e-06	0.0668	0.0609	0.2732	20.4241
1042	genus	Lachnospiraceae UCG001	rs2371284	C	T	0.0761893	0.0170127	7.55962e-06	-0.0531	0.0458	0.2464	20.0559
1043	genus	Lachnospiraceae UCG001	rs437876	T	C	0.0784637	0.0144768	7.16556e-08	0.0431	0.037	0.2434	29.376
1044	genus	Lachnospiraceae UCG001	rs4981345	T	C	-0.0681973	0.0149831	6.08597e-06	0.0366	0.0384	0.3401	20.7172
1045	genus	Lachnospiraceae UCG001	rs573933	T	C	-0.107898	0.0232346	3.10506e-06	-0.015	0.0654	0.8188	21.5653
1046	genus	Lachnospiraceae UCG001	rs62496417	T	G	-0.0748504	0.0165681	5.87503e-06	-0.0134	0.0422	0.7512	20.41
1047	genus	Lachnospiraceae UCG001	rs74034332	G	A	0.168045	0.0382637	3.3335e-06	0.076	0.0903	0.4001	19.2876
1048	genus	Lachnospiraceae UCG001	rs8104225	A	G	0.0892098	0.0197665	8.04211e-06	0.0098	0.0521	0.8502	20.3688
1049	genus	Lachnospiraceae UCG001	rs9403580	C	T	0.107801	0.0229777	3.46785e-06	-0.0173	0.0602	0.7733	22.0106
1050	genus	Lachnospiraceae UCG001	rs985416	T	C	-0.0970258	0.0181807	1.45589e-07	-0.0253	0.0454	0.578	28.4809
1051	genus	Lachnospiraceae UCG008	rs10741777	T	C	-0.0973842	0.0194791	7.68652e-07	-0.0025	0.0444	0.9547	24.9942
1052	genus	Lachnospiraceae UCG008	rs10793103	T	C	-0.0974344	0.0181279	9.34932e-08	0.0718	0.0401	0.07367	28.8888
1053	genus	Lachnospiraceae UCG008	rs10801803	G	A	-0.117029	0.0243085	1.4003e-06	-0.0528	0.0528	0.3172	23.1777
1054	genus	Lachnospiraceae UCG008	rs13024781	T	C	-0.0798769	0.0168846	2.29166e-06	-0.0589	0.0368	0.1093	22.38
1055	genus	Lachnospiraceae UCG008	rs57091572	A	G	-0.110443	0.0235801	2.85825e-06	-0.0196	0.0565	0.7294	21.9374
1056	genus	Lachnospiraceae UCG008	rs57254474	G	A	0.0886512	0.0199045	6.92054e-06	-0.0167	0.0438	0.7038	19.8366
1057	genus	Lachnospiraceae UCG008	rs61944774	A	G	0.179838	0.0393797	6.34118e-06	-0.0211	0.0762	0.7816	20.8554
1058	genus	Lachnospiraceae UCG008	rs62277846	C	T	0.102292	0.0212319	1.58891e-06	0.0269	0.0436	0.5369	23.2116
1059	genus	Lachnospiraceae UCG008	rs67078837	T	C	-0.0845848	0.0170693	7.68192e-07	0.0026	0.0366	0.9435	24.5558
1060	genus	Lachnospiraceae UCG008	rs75356640	G	A	0.136523	0.0303128	9.83196e-06	-0.1005	0.0676	0.137	20.2843
1061	genus	Lachnospiraceae UCG008	rs955844	A	C	0.112064	0.0228369	1.80992e-06	-0.0652	0.0487	0.1807	24.0801
1062	genus	Lactobacillus	rs11674854	C	T	-0.0852686	0.0176504	1.59199e-06	0.0115	0.0369	0.7556	23.3383
1063	genus	Lactobacillus	rs12693845	C	T	-0.0805447	0.0177429	8.96314e-06	0.0423	0.0374	0.2585	20.6075
1064	genus	Lactobacillus	rs16861661	G	A	-0.183147	0.038148	1.27809e-06	-0.024	0.0786	0.7603	23.0492
1065	genus	Lactobacillus	rs62314653	C	A	0.187692	0.0394585	2.24383e-06	0.0258	0.0833	0.7565	22.6261
1066	genus	Lactobacillus	rs7399658	G	A	-0.107134	0.0221883	3.12097e-06	0.0163	0.0441	0.7113	23.3135
1067	genus	Lactobacillus	rs75127669	C	A	0.139784	0.0310414	6.83439e-06	0.0636	0.0708	0.3689	20.2783
1068	genus	Lactobacillus	rs768253	T	G	-0.079195	0.0171791	4.24766e-06	0.0167	0.0375	0.6557	21.2518
1069	genus	Lactobacillus	rs77478751	A	G	-0.219886	0.0475759	7.32706e-06	0.1358	0.0881	0.1235	21.361
1070	genus	Lactobacillus	rs921925	A	C	0.0985077	0.0203229	9.71673e-07	-0.0187	0.043	0.6629	23.4947
1071	genus	Marvinbryantia	rs11620597	T	C	0.119479	0.0271688	7.80171e-06	0.0252	0.0729	0.7293	19.3394
1072	genus	Marvinbryantia	rs1187983	C	T	-0.0935456	0.0193174	2.02428e-06	-0.0494	0.0539	0.3586	23.4504
1073	genus	Marvinbryantia	rs146541147	G	A	0.118845	0.0268423	6.86294e-06	0.073	0.0653	0.2637	19.603
1074	genus	Marvinbryantia	rs2724813	G	A	0.0840769	0.0167551	6.28449e-07	0.0061	0.0455	0.8935	25.1802
1075	genus	Marvinbryantia	rs2863363	G	A	-0.0634861	0.0136323	3.11279e-06	0.0493	0.0381	0.1959	21.688
1076	genus	Marvinbryantia	rs3125832	A	C	0.0679323	0.015012	5.02736e-06	-0.0308	0.0419	0.4623	20.4774
1077	genus	Marvinbryantia	rs61884471	G	A	0.124426	0.0248431	1.01163e-06	0.0997	0.0749	0.1831	25.0848
1078	genus	Marvinbryantia	rs72948274	A	C	-0.126354	0.0272212	3.25912e-06	0.1061	0.0757	0.1606	21.5458
1079	genus	Parabacteroides	rs115602804	G	A	0.10308	0.0222736	1.93059e-06	0.1831	0.0751	0.0147	21.4175
1080	genus	Parabacteroides	rs4236095	A	G	-0.0761961	0.0157042	1.93143e-06	-0.0472	0.0495	0.3401	23.5415
1081	genus	Parabacteroides	rs60884758	C	T	-0.0702667	0.0142249	5.7069e-07	0.0483	0.046	0.2938	24.4006
1082	genus	Parabacteroides	rs6657302	T	C	-0.10452	0.0225521	9.75708e-06	-0.1093	0.0814	0.1794	21.4795
1083	genus	Parabacteroides	rs7298818	C	T	0.0888832	0.0200902	8.53631e-06	-0.0781	0.0696	0.2622	19.5736
1084	genus	Peptococcus	rs11001941	G	A	-0.195611	0.0392217	1.32859e-06	0.0737	0.0752	0.3272	24.8733
1085	genus	Peptococcus	rs12069354	C	T	0.16763	0.0379501	9.28346e-06	-0.0494	0.0778	0.5254	19.5109
1086	genus	Peptococcus	rs2054133	A	G	-0.0895433	0.0188332	2.14166e-06	-0.0642	0.0365	0.07865	22.6057
1087	genus	Peptococcus	rs36121075	A	G	-0.14067	0.030628	6.98715e-06	0.011	0.0549	0.8411	21.0943
1088	genus	Peptococcus	rs413827	G	A	0.110229	0.0237523	3.30088e-06	-0.0452	0.0477	0.344	21.5368
1089	genus	Peptococcus	rs5770862	T	C	0.162018	0.0356813	3.21959e-06	-0.0316	0.0738	0.6688	20.6179
1090	genus	Peptococcus	rs6918730	A	G	-0.135311	0.0289742	1.14731e-06	0.0745	0.0583	0.2018	21.8094
1091	genus	Peptococcus	rs7033353	G	T	-0.090152	0.018995	2.21958e-06	-0.0229	0.0372	0.5379	22.5254
1092	genus	Peptococcus	rs72850165	T	C	-0.134304	0.0300423	5.74156e-06	-0.0007	0.0527	0.9897	19.9853
1093	genus	Peptococcus	rs74592222	G	A	0.137957	0.0302965	8.55342e-06	0.0376	0.054	0.4872	20.7349
1094	genus	Peptococcus	rs77681628	C	T	0.200307	0.0387328	2.68838e-07	0.1681	0.0819	0.04008	26.7445
1095	genus	Romboutsia	rs10279978	A	G	-0.0622202	0.0127675	1.17009e-06	0.0369	0.0388	0.3411	23.7493
1096	genus	Romboutsia	rs11221428	T	C	-0.0726779	0.0158263	6.48649e-06	-0.0306	0.0515	0.5524	21.0885
1097	genus	Romboutsia	rs16843578	C	T	-0.0875276	0.0196779	5.08124e-06	0.0124	0.0592	0.834	19.7848
1098	genus	Romboutsia	rs28603357	T	C	-0.214911	0.0474739	8.52236e-06	-0.1014	0.076	0.1824	20.4931
1099	genus	Romboutsia	rs34302036	G	A	-0.0550261	0.0120835	5.87665e-06	-0.0547	0.0374	0.144	20.7373
1100	genus	Romboutsia	rs61841503	G	A	0.092888	0.0171454	3.99595e-08	0.0361	0.0499	0.4692	29.3511
1101	genus	Romboutsia	rs62504452	A	G	-0.0710048	0.0156654	4.65833e-06	0.0715	0.0498	0.1511	20.5444
1102	genus	Romboutsia	rs7109293	A	G	0.0919112	0.0205738	6.98361e-06	0.0395	0.0695	0.5696	19.9576
1103	genus	Romboutsia	rs75200530	T	G	-0.190644	0.0421065	5.06559e-06	-0.0521	0.0813	0.5218	20.4997
1104	genus	Romboutsia	rs75987356	G	A	-0.129578	0.0280454	6.70795e-06	-0.0118	0.0766	0.878	21.3471
1105	genus	Romboutsia	rs77702691	A	G	-0.094406	0.0208544	7.3697e-06	-0.1162	0.0627	0.06403	20.4929
1106	genus	Romboutsia	rs9389266	T	G	0.0722815	0.0162353	9.38469e-06	-0.0359	0.0508	0.4799	19.8214
1107	genus	Ruminiclostridium6	rs10829821	T	C	-0.097606	0.0216072	3.47144e-06	-0.1248	0.0704	0.07629	20.4059
1108	genus	Ruminiclostridium6	rs116969552	A	G	-0.166823	0.0376681	9.15946e-06	0.047	0.0897	0.5999	19.6139
1109	genus	Ruminiclostridium6	rs11992182	A	C	0.0625299	0.0137876	4.64836e-06	0.0115	0.0403	0.7756	20.5683
1110	genus	Ruminiclostridium6	rs1756364	G	T	0.0999189	0.0197169	2.53653e-07	0.0401	0.0594	0.4992	25.6814
1111	genus	Ruminiclostridium6	rs2548459	C	T	0.0554866	0.0122755	6.40206e-06	0.0213	0.0368	0.5637	20.4314
1112	genus	Ruminiclostridium6	rs35362464	C	A	0.0720077	0.0165387	8.99146e-06	-0.007	0.0505	0.8895	18.9564
1113	genus	Ruminiclostridium6	rs61060922	T	G	0.15913	0.0322283	1.08648e-06	-0.0065	0.08	0.9355	24.3798
1114	genus	Ruminiclostridium6	rs663262	C	T	0.13498	0.0310715	3.39414e-06	0.0618	0.0797	0.4387	18.8718
1115	genus	Ruminiclostridium6	rs67479537	T	C	0.118994	0.026487	9.30208e-06	0.0815	0.0724	0.2603	20.1829
1116	genus	Ruminiclostridium6	rs71414120	T	G	0.200894	0.0406434	1.07696e-06	0.0279	0.0768	0.7163	24.4317
1117	genus	Ruminiclostridium6	rs72991535	T	G	0.135604	0.0295174	4.9537e-06	0.0288	0.0764	0.7061	21.1052
1118	genus	Ruminiclostridium6	rs73176030	T	C	0.058665	0.013208	7.28887e-06	-0.0524	0.0396	0.1858	19.728
1119	genus	Ruminiclostridium6	rs77193512	A	G	0.0736533	0.0153163	1.29587e-06	-0.0298	0.0477	0.5328	23.1247
1120	genus	Ruminiclostridium6	rs792058	G	A	0.0554234	0.0125423	8.57946e-06	-0.0441	0.037	0.2331	19.5268
1121	genus	Ruminiclostridium6	rs79968172	G	A	0.11614	0.0243083	1.66054e-06	0.1467	0.0792	0.06384	22.8273
1122	genus	Ruminiclostridium6	rs9555756	A	C	-0.0804138	0.0176692	7.10133e-06	0.0077	0.0504	0.8792	20.7123
1123	genus	Ruminococcaceae NK4A214 group	rs11241747	T	C	-0.0533858	0.0120035	6.58977e-06	0.033	0.0372	0.375	19.7804
1124	genus	Ruminococcaceae NK4A214 group	rs11586410	G	A	-0.0863422	0.0169937	3.66277e-07	-0.0417	0.0533	0.4335	25.8149
1125	genus	Ruminococcaceae NK4A214 group	rs12642039	C	T	0.0553003	0.0119397	3.43005e-06	0.0651	0.0382	0.08845	21.452
1126	genus	Ruminococcaceae NK4A214 group	rs13087692	G	T	-0.0574623	0.012594	8.69221e-06	-0.0378	0.0398	0.3419	20.818
1127	genus	Ruminococcaceae NK4A214 group	rs136761	A	G	0.0587521	0.0119155	8.15192e-07	-0.0537	0.0371	0.1482	24.3121
1128	genus	Ruminococcaceae NK4A214 group	rs147475196	A	G	-0.133769	0.0295196	4.72498e-06	0.0127	0.0772	0.8694	20.5348
1129	genus	Ruminococcaceae NK4A214 group	rs35559912	T	C	-0.0925071	0.0203674	4.89024e-06	-0.12	0.0804	0.1359	20.629
1130	genus	Ruminococcaceae NK4A214 group	rs4814689	C	T	-0.1083	0.0230708	4.55187e-06	0.0253	0.0747	0.7344	22.0359
1131	genus	Ruminococcaceae NK4A214 group	rs5994253	A	G	-0.0811302	0.0157621	2.35185e-07	-0.1046	0.0512	0.04119	26.4934
1132	genus	Ruminococcaceae NK4A214 group	rs62027366	T	C	0.0615389	0.0137612	6.58461e-06	0.002	0.0426	0.9628	19.998
1133	genus	Ruminococcaceae NK4A214 group	rs6681678	T	C	0.100174	0.024	9.0494e-06	-0.0259	0.073	0.7223	17.4216
1134	genus	Ruminococcaceae NK4A214 group	rs7573569	T	C	0.107739	0.0233638	3.23139e-06	0.0115	0.0717	0.8727	21.2647
1135	genus	Ruminococcaceae UCG003	rs10490280	C	T	-0.0672094	0.0143309	4.15547e-06	0.0184	0.0436	0.673	21.9944
1136	genus	Ruminococcaceae UCG003	rs11243416	T	C	-0.0925653	0.0191203	1.66882e-06	-0.1583	0.0561	0.004761	23.4373
1137	genus	Ruminococcaceae UCG003	rs11613919	G	T	0.0727604	0.0155716	1.6251e-06	-0.0231	0.0466	0.6193	21.8335
1138	genus	Ruminococcaceae UCG003	rs16959793	A	C	-0.062527	0.0131259	2.21707e-06	0.0223	0.0418	0.5933	22.6922
1139	genus	Ruminococcaceae UCG003	rs2523124	C	T	0.0546625	0.0120823	5.78376e-06	-0.039	0.0373	0.2967	20.4682
1140	genus	Ruminococcaceae UCG003	rs3013089	G	A	-0.0551473	0.0120346	4.38137e-06	0.0211	0.0368	0.5673	20.9984
1141	genus	Ruminococcaceae UCG003	rs4452755	A	C	-0.0634463	0.0134741	3.29337e-06	-0.015	0.041	0.7149	22.1724
1142	genus	Ruminococcaceae UCG003	rs646327	G	A	0.0586696	0.0118369	7.83177e-07	0.0266	0.0368	0.4696	24.5669
1143	genus	Ruminococcaceae UCG003	rs6759615	A	G	0.102523	0.0200204	7.86231e-07	0.0623	0.0691	0.3676	26.2239
1144	genus	Ruminococcaceae UCG003	rs73341549	T	C	-0.169857	0.0318768	1.50952e-07	0.1227	0.0796	0.1235	28.3934
1145	genus	Ruminococcaceae UCG003	rs78720113	A	G	-0.115348	0.0249601	7.59259e-06	0.0267	0.0703	0.7045	21.3564
1146	genus	Ruminococcaceae UCG004	rs10976229	T	G	0.095976	0.0214554	7.04482e-06	-0.0139	0.0545	0.7991	20.0102
1147	genus	Ruminococcaceae UCG004	rs11961899	G	A	-0.0707825	0.0161381	9.18015e-06	0.0288	0.0403	0.4748	19.2374
1148	genus	Ruminococcaceae UCG004	rs12125734	G	T	0.133972	0.0257416	2.09426e-07	-0.0373	0.0669	0.5776	27.0868
1149	genus	Ruminococcaceae UCG004	rs2248146	T	C	0.0689452	0.0153649	8.19993e-06	0.0305	0.0393	0.4378	20.1349
1150	genus	Ruminococcaceae UCG004	rs3800154	A	C	-0.0797959	0.0177639	6.11575e-06	-0.0383	0.0449	0.3942	20.1783
1151	genus	Ruminococcaceae UCG004	rs511258	G	A	-0.0757474	0.0162475	4.52054e-06	-0.0772	0.0409	0.05902	21.7351
1152	genus	Ruminococcaceae UCG004	rs550351	A	C	0.078587	0.018003	9.43127e-06	-0.0633	0.037	0.08745	19.0551
1153	genus	Ruminococcaceae UCG004	rs6769553	A	G	0.0849743	0.0157451	7.91061e-08	0.0606	0.0398	0.1273	29.1262
1154	genus	Ruminococcaceae UCG004	rs7569771	A	G	-0.075914	0.0170308	8.1197e-06	-0.0187	0.0433	0.6662	19.8689
1155	genus	Ruminococcaceae UCG004	rs872501	G	A	0.116125	0.025946	5.80805e-06	0.0329	0.0546	0.5464	20.0314
1156	genus	Ruminococcaceae UCG004	rs9818949	T	G	-0.0859927	0.0188671	5.38828e-06	-0.0014	0.0455	0.9759	20.7737
1157	genus	Ruminococcaceae UCG005	rs10873449	C	T	-0.0654843	0.0143973	4.11169e-06	0.0118	0.0493	0.8105	20.6877
1158	genus	Ruminococcaceae UCG005	rs10937802	A	G	-0.0755811	0.0168226	8.17354e-06	-0.0038	0.0594	0.9492	20.1855
1159	genus	Ruminococcaceae UCG005	rs10950694	C	T	-0.0577628	0.011412	4.29804e-07	-0.0905	0.0368	0.01401	25.6196
1160	genus	Ruminococcaceae UCG005	rs114279581	A	G	-0.146604	0.0316034	3.21855e-06	0.0344	0.0844	0.6837	21.5191
1161	genus	Ruminococcaceae UCG005	rs12288512	A	G	0.066635	0.0144356	3.10277e-06	0.0256	0.0481	0.595	21.3076
1162	genus	Ruminococcaceae UCG005	rs12458218	T	C	0.0677322	0.0144525	2.41024e-06	-0.0699	0.0482	0.1467	21.9636
1163	genus	Ruminococcaceae UCG005	rs2893871	G	A	-0.073644	0.015548	3.53843e-06	0.0043	0.0489	0.9291	22.435
1164	genus	Ruminococcaceae UCG005	rs34781347	G	A	0.188685	0.0386484	6.04728e-07	0.0163	0.081	0.8409	23.8348
1165	genus	Ruminococcaceae UCG005	rs55793120	T	C	0.121548	0.0279546	7.37038e-06	0.0652	0.0846	0.4407	18.9055
1166	genus	Ruminococcaceae UCG005	rs72776570	C	A	0.087067	0.0197179	5.3571e-06	0.047	0.0696	0.4994	19.4978
1167	genus	Ruminococcaceae UCG005	rs7449320	C	A	0.0599163	0.0130836	4.80773e-06	0.0024	0.0437	0.9566	20.9718
1168	genus	Ruminococcaceae UCG005	rs7555878	G	A	-0.0586677	0.0125277	2.81022e-06	-0.0566	0.0402	0.1589	21.9308
1169	genus	Ruminococcaceae UCG005	rs7586445	G	A	0.0782349	0.0176458	8.81455e-06	0.0605	0.0557	0.2773	19.6571
1170	genus	Ruminococcaceae UCG005	rs898577	C	T	0.123012	0.0286671	7.46311e-06	-0.0788	0.0749	0.2926	18.4131
1171	genus	Ruminococcaceae UCG009	rs113006825	T	C	-0.0928893	0.0208035	7.97701e-06	0.0973	0.0468	0.03769	19.9369
1172	genus	Ruminococcaceae UCG009	rs12508214	C	T	-0.0774649	0.0168937	4.75488e-06	-0.0412	0.0378	0.2756	21.0262
1173	genus	Ruminococcaceae UCG009	rs138460696	A	G	0.139274	0.0315794	9.80844e-06	0.0845	0.0658	0.1996	19.4506
1174	genus	Ruminococcaceae UCG009	rs1550196	A	G	-0.130842	0.0262478	1.13287e-06	0.0454	0.0592	0.4434	24.849
1175	genus	Ruminococcaceae UCG009	rs2058609	G	A	-0.0816464	0.017472	3.12486e-06	0.0434	0.0395	0.2715	21.8368
1176	genus	Ruminococcaceae UCG009	rs2192926	A	G	-0.089048	0.0192989	4.87742e-06	0.0739	0.0447	0.09847	21.2904
1177	genus	Ruminococcaceae UCG009	rs4079028	C	T	0.0915623	0.019936	3.28246e-06	-0.0059	0.0448	0.8946	21.0939
1178	genus	Ruminococcaceae UCG009	rs4708333	T	G	-0.084033	0.0174757	1.56246e-06	0.0354	0.0398	0.374	23.1223
1179	genus	Ruminococcaceae UCG009	rs758191	T	G	0.17702	0.0375113	9.0099e-06	0.1537	0.0814	0.05899	22.27
1180	genus	Ruminococcaceae UCG009	rs78410648	A	G	0.120989	0.0277317	9.67208e-06	0.0129	0.0611	0.8331	19.0344
1181	genus	Ruminococcaceae UCG009	rs9558661	T	C	-0.0897823	0.0200739	7.00842e-06	-0.0658	0.0446	0.1402	20.0041
1182	genus	Ruminococcaceae UCG010	rs12597105	A	G	-0.0670855	0.0144415	4.87304e-06	0.0126	0.0403	0.7539	21.5791
1183	genus	Ruminococcaceae UCG010	rs682403	A	G	-0.0588161	0.0124671	2.36537e-06	0.0339	0.0368	0.3566	22.2567
1184	genus	Ruminococcaceae UCG010	rs6958419	C	T	-0.0585718	0.0124994	2.84165e-06	-0.0119	0.0364	0.7448	21.9583
1185	genus	Ruminococcaceae UCG010	rs73218807	G	A	-0.166211	0.0367938	6.43028e-06	-0.1812	0.0844	0.03187	20.4066
1186	genus	Ruminococcaceae UCG010	rs7441445	T	C	0.05695	0.0126502	6.8019e-06	-0.028	0.0373	0.4537	20.2671
1187	genus	Ruminococcus1	rs10167839	A	G	0.0519509	0.0116306	8.09245e-06	0.0496	0.0387	0.2001	19.9518
1188	genus	Ruminococcus1	rs11783695	G	T	-0.0734114	0.0161398	4.72683e-06	0.0788	0.0523	0.1319	20.6886
1189	genus	Ruminococcus1	rs17781867	C	T	0.0999271	0.0211728	1.96336e-06	0.0168	0.0623	0.7876	22.2746
1190	genus	Ruminococcus1	rs6105066	T	C	-0.0607052	0.013425	5.05918e-06	0.0367	0.0445	0.4092	20.4467
1191	genus	Ruminococcus1	rs6493760	T	C	-0.0535262	0.0115885	3.38361e-06	0.0018	0.0375	0.9625	21.3343
1192	genus	Ruminococcus1	rs7117576	A	G	0.0829505	0.0170891	6.47978e-07	-0.0073	0.0572	0.8983	23.5613
1193	genus	Ruminococcus1	rs7583465	C	T	0.0527654	0.0112619	2.55611e-06	-0.03	0.0381	0.4316	21.9521
1194	genus	Ruminococcus1	rs78572139	G	A	0.125038	0.0279411	5.23106e-06	-0.1083	0.0819	0.1858	20.0261
1195	genus	Ruminococcus1	rs78613526	G	A	0.167497	0.0367639	5.11423e-06	0.1514	0.0776	0.05091	20.7573
1196	genus	Ruminococcus2	rs12406309	A	C	-0.063193	0.0142275	9.78949e-06	-0.0172	0.0452	0.7033	19.7279
1197	genus	Ruminococcus2	rs12986628	T	C	-0.0665937	0.0140168	2.142e-06	-0.0386	0.0461	0.4025	22.5719
1198	genus	Ruminococcus2	rs1819812	G	T	0.0842356	0.0184893	5.28433e-06	0.0364	0.0527	0.4904	20.7563
1199	genus	Ruminococcus2	rs2368224	T	G	0.199648	0.0438453	3.62928e-06	-0.0148	0.0996	0.8819	20.734
1200	genus	Ruminococcus2	rs2846589	T	G	-0.0522093	0.0116382	7.58892e-06	0.0128	0.0365	0.726	20.1245
1201	genus	Ruminococcus2	rs2997412	G	A	0.0568439	0.0122325	4.22114e-06	0.0054	0.0397	0.8922	21.5942
1202	genus	Ruminococcus2	rs4400279	A	G	0.0546114	0.0120077	5.79923e-06	0.0368	0.038	0.3326	20.6846
1203	genus	Ruminococcus2	rs4799823	C	T	0.0837001	0.0182263	5.40132e-06	0.003	0.0563	0.9568	21.0889
1204	genus	Ruminococcus2	rs55707116	C	A	0.0865522	0.0189141	8.0059e-06	0.028	0.0597	0.6394	20.9404
1205	genus	Ruminococcus2	rs58681734	A	G	0.0723875	0.0160787	4.18177e-06	-0.003	0.0524	0.9538	20.2687
1206	genus	Ruminococcus2	rs61791565	T	C	-0.0523503	0.0117119	6.78938e-06	-0.0459	0.0393	0.242	19.9795
1207	genus	Ruminococcus2	rs75140805	T	G	0.0836825	0.0176445	3.95294e-06	0.0027	0.0519	0.959	22.4932
1208	genus	Ruminococcus2	rs7635831	G	A	0.0618344	0.0129031	1.98052e-06	-0.0699	0.0406	0.08469	22.9653
1209	genus	Ruminococcus2	rs7693984	G	A	-0.102822	0.0235087	9.42128e-06	0.0013	0.066	0.9838	19.13
1210	genus	Ruminococcus2	rs78120384	A	G	-0.192815	0.0392045	3.31184e-07	0.0305	0.0861	0.7231	24.1885
1211	genus	Ruminococcus gnavus group	rs11597105	A	G	0.114673	0.0250653	6.94864e-06	-0.0169	0.0599	0.7775	20.9304
1212	genus	Ruminococcus gnavus group	rs11864644	T	C	-0.139804	0.0318253	5.00876e-06	-0.0768	0.0679	0.258	19.2972
1213	genus	Ruminococcus gnavus group	rs12136548	C	T	0.0901946	0.0196476	3.09628e-06	0.0243	0.0414	0.5565	21.0738
1214	genus	Ruminococcus gnavus group	rs12989336	G	A	-0.0846861	0.0187936	7.11803e-06	0.0269	0.0388	0.4878	20.3051
1215	genus	Ruminococcus gnavus group	rs13163520	G	A	-0.127377	0.0233883	5.61009e-08	-0.0099	0.0473	0.8337	29.6609
1216	genus	Ruminococcus gnavus group	rs2909242	A	C	0.0909965	0.018351	7.40952e-07	-0.0013	0.0375	0.9714	24.5884
1217	genus	Ruminococcus gnavus group	rs4388134	T	C	0.0904997	0.0203544	9.11633e-06	0.0402	0.0436	0.3567	19.7687
1218	genus	Ruminococcus gnavus group	rs62167033	T	C	0.185289	0.0396295	3.49526e-06	-0.0416	0.0698	0.5511	21.8606
1219	genus	Ruminococcus gnavus group	rs78399089	T	C	0.144445	0.0326618	6.62995e-06	-0.0065	0.0667	0.9222	19.558
1220	genus	Ruminococcus gnavus group	rs934940	A	C	-0.105045	0.0229588	2.73703e-06	-0.0308	0.0453	0.4965	20.934
1221	genus	Ruminococcus gnavus group	rs9872758	T	C	0.0849233	0.0176643	1.66027e-06	0.0135	0.0364	0.7099	23.1132
1222	genus	Senegalimassilia	rs10036909	C	T	0.185519	0.0400881	8.05434e-06	0.0492	0.0701	0.4827	21.4164
1223	genus	Senegalimassilia	rs11787826	C	A	0.081327	0.0171154	2.63463e-06	-0.0166	0.0372	0.6554	22.5785
1224	genus	Senegalimassilia	rs1990708	A	C	-0.109619	0.0247785	8.90574e-06	-0.0589	0.0521	0.2578	19.5714
1225	genus	Senegalimassilia	rs2017373	C	T	0.0782258	0.0176841	9.50298e-06	0.016	0.0375	0.6694	19.5674
1226	genus	Senegalimassilia	rs7225245	A	G	-0.079173	0.0170421	4.18013e-06	0.0499	0.0367	0.1732	21.5828
1227	genus	Turicibacter	rs11054680	T	C	-0.104751	0.0226997	2.30978e-06	-0.0232	0.0617	0.7065	21.2949
1228	genus	Turicibacter	rs11666533	C	T	-0.111689	0.0248436	7.37106e-06	0.1152	0.0621	0.06388	20.2112
1229	genus	Turicibacter	rs12603364	T	C	0.110861	0.0225598	8.66603e-07	-0.0369	0.0556	0.5069	24.1483
1230	genus	Turicibacter	rs149744580	A	G	0.169883	0.0315478	7.00971e-08	-0.0279	0.0797	0.7267	28.9976
1231	genus	Turicibacter	rs2834977	T	C	-0.0959995	0.0208261	3.95585e-06	-0.0097	0.0486	0.8422	21.2482
1232	genus	Turicibacter	rs2952020	A	G	0.0759019	0.0165764	5.63313e-06	0.0017	0.0411	0.9661	20.9664
1233	genus	Turicibacter	rs4869133	G	A	0.131186	0.027197	2.5537e-06	-0.0898	0.0725	0.2155	23.2666
1234	genus	Turicibacter	rs55756211	T	C	-0.115115	0.0240708	2.8053e-06	0.0128	0.0584	0.8257	22.8709
1235	genus	Turicibacter	rs7199484	G	A	-0.0731428	0.0160172	5.7666e-06	0.0409	0.0392	0.2968	20.8531
1236	genus	Akkermansia	rs111862613	T	C	0.0911199	0.0196748	3.39234e-06	-0.0104	0.054	0.8476	21.4489
1237	genus	Akkermansia	rs117107102	A	G	0.204406	0.0431629	3.01141e-06	0.1028	0.1038	0.3218	22.4267
1238	genus	Akkermansia	rs11729256	T	C	0.0750473	0.0150184	6.58385e-07	-0.0383	0.0422	0.365	24.9702
1239	genus	Akkermansia	rs2602429	T	C	-0.0745352	0.0156201	2.71569e-06	0.0599	0.0458	0.1907	22.7696
1240	genus	Akkermansia	rs4242783	A	G	-0.0685454	0.0147701	2.99799e-06	-0.0177	0.0409	0.6661	21.5372
1241	genus	Akkermansia	rs4936098	G	A	-0.0649225	0.0135934	1.1036e-06	0.0433	0.0388	0.2636	22.8105
1242	genus	Akkermansia	rs61779207	G	A	-0.0760539	0.0167769	6.32121e-06	-0.0357	0.0475	0.4519	20.5504
1243	genus	Akkermansia	rs74542928	T	C	0.112623	0.0236434	1.4802e-06	0.0724	0.062	0.2431	22.69
1244	genus	Akkermansia	rs9349825	A	G	-0.0703407	0.0147133	2.59884e-06	0.0391	0.0393	0.3199	22.8556
1245	genus	Akkermansia	rs941682	G	A	-0.0632957	0.0143777	9.17128e-06	-0.0668	0.0404	0.09835	19.3807
1246	genus	Alloprevotella	rs2154444	G	T	-0.138234	0.0308961	8.36758e-06	-0.005	0.0445	0.9109	20.0181
1247	genus	Alloprevotella	rs34619204	G	A	-0.156037	0.0344392	8.84199e-06	0.0282	0.0469	0.5475	20.5281
1248	genus	Alloprevotella	rs4364940	A	G	0.126418	0.0282207	8.58361e-06	-0.0669	0.0414	0.106	20.067
1249	genus	Alloprevotella	rs4680035	G	A	0.119599	0.0259446	4.99057e-06	-0.0304	0.0367	0.4076	21.2501
1250	genus	Alloprevotella	rs58212166	A	G	-0.161506	0.0359102	7.93615e-06	0.0088	0.054	0.87	20.2275
1251	genus	Bacteroides	rs11585893	A	G	-0.0740746	0.0147633	1.79511e-06	0.015	0.0531	0.7769	25.1751
1252	genus	Bacteroides	rs13207588	A	G	-0.059205	0.0131195	7.48497e-06	-0.0156	0.0428	0.7154	20.3649
1253	genus	Bacteroides	rs1340391	T	C	-0.0592004	0.0132244	6.73008e-06	0.0078	0.0444	0.8611	20.04
1254	genus	Bacteroides	rs17619981	T	G	0.0880978	0.0187002	2.68683e-06	0.0794	0.067	0.2363	22.1941
1255	genus	Bacteroides	rs2023437	T	C	-0.0782325	0.0167634	5.01822e-06	0.0721	0.058	0.2136	21.7796
1256	genus	Bacteroides	rs66474973	G	T	0.0812515	0.0164479	6.80973e-07	-0.0561	0.0545	0.303	24.4029
1257	genus	Bacteroides	rs66710942	T	C	-0.0488038	0.0107412	5.8626e-06	-0.0295	0.0371	0.4274	20.6444
1258	genus	Bacteroides	rs6795673	C	T	0.0538565	0.0105251	3.37909e-07	0.0501	0.0373	0.1783	26.1833
1259	genus	Bacteroides	rs9507307	C	T	0.0604456	0.0129128	2.12711e-06	-0.012	0.0474	0.8008	21.9123
1260	genus	Barnesiella	rs11155559	T	C	0.0956023	0.0212961	8.91908e-06	0.06	0.0673	0.3723	20.1529
1261	genus	Barnesiella	rs113258194	A	G	0.098992	0.0214121	7.31122e-06	0.0216	0.072	0.7639	21.3738
1262	genus	Barnesiella	rs12909713	C	T	-0.0550716	0.0120039	4.94527e-06	-0.0281	0.037	0.4469	21.048
1263	genus	Barnesiella	rs13242616	C	T	0.0583747	0.0123176	2.29018e-06	-0.0712	0.0369	0.05384	22.4593
1264	genus	Barnesiella	rs2276875	A	G	-0.0697176	0.0139537	4.65029e-07	0.0153	0.0447	0.7325	24.9635
1265	genus	Barnesiella	rs2428166	G	A	-0.165859	0.0337309	8.50883e-07	-0.0045	0.08	0.9549	24.1781
1266	genus	Barnesiella	rs35177866	A	G	0.0917125	0.0190133	2.94761e-06	-0.0125	0.0568	0.826	23.2671
1267	genus	Barnesiella	rs60316894	C	T	-0.121478	0.025184	1.19064e-06	-0.0193	0.0765	0.8009	23.2673
1268	genus	Barnesiella	rs62251337	G	A	0.0690763	0.0149374	4.2416e-06	-0.0968	0.046	0.03548	21.3849
1269	genus	Barnesiella	rs72684847	T	C	-0.114369	0.0253873	6.76176e-06	0.0031	0.0749	0.9665	20.2947
1270	genus	Barnesiella	rs76181748	C	T	-0.0778559	0.017164	6.77657e-06	0.0014	0.0543	0.9792	20.5753
1271	genus	Barnesiella	rs77455852	T	G	-0.0891491	0.0195601	3.16352e-06	-0.0008	0.0608	0.989	20.7726
1272	genus	Butyricicoccus	rs10084203	G	A	-0.0549699	0.0123563	8.58638e-06	-0.035	0.0412	0.3957	19.7912
1273	genus	Butyricicoccus	rs12034718	G	A	-0.0701199	0.0158213	9.57679e-06	-0.0559	0.0536	0.2972	19.6426
1274	genus	Butyricicoccus	rs12585793	T	C	-0.262206	0.0564729	5.79189e-06	-0.0866	0.0886	0.3282	21.5578
1275	genus	Butyricicoccus	rs2017189	T	G	0.0506956	0.011024	3.87258e-06	0.0042	0.0371	0.9103	21.1477
1276	genus	Butyricicoccus	rs4962426	T	G	-0.0614216	0.0135979	7.38482e-06	0.0116	0.0463	0.8012	20.4032
1277	genus	Butyricicoccus	rs56221232	T	C	0.0828027	0.0167401	7.61939e-07	0.022	0.0592	0.7103	24.4666
1278	genus	Butyricicoccus	rs62478070	T	G	0.224039	0.0494959	5.93772e-06	0.0616	0.0839	0.4631	20.4884
1279	genus	Butyricimonas	rs11228830	A	G	0.135265	0.0298411	6.55164e-06	-0.0576	0.0819	0.4817	20.5467
1280	genus	Butyricimonas	rs113054641	G	A	-0.144881	0.0274574	1.73696e-07	0.0322	0.0648	0.6186	27.8422
1281	genus	Butyricimonas	rs12304031	G	A	-0.0862781	0.0196846	6.7007e-06	0.0279	0.0533	0.6008	19.2109
1282	genus	Butyricimonas	rs12458763	A	C	0.122037	0.0269587	6.36649e-06	0.012	0.075	0.8727	20.492
1283	genus	Butyricimonas	rs1862649	G	A	0.113124	0.0248176	4.76255e-06	-0.0787	0.0631	0.2124	20.7773
1284	genus	Butyricimonas	rs2114713	G	T	0.062721	0.0138998	6.87717e-06	-0.0731	0.0371	0.04838	20.3615
1285	genus	Butyricimonas	rs62130338	A	G	0.0732608	0.0158324	3.89807e-06	-0.0205	0.0433	0.6354	21.4116
1286	genus	Butyricimonas	rs62390301	T	C	-0.0872983	0.0174893	7.41908e-07	0.0108	0.0464	0.8167	24.9153
1287	genus	Butyricimonas	rs71428626	G	T	-0.133188	0.0289905	4.80408e-06	0.008	0.0642	0.9007	21.1066
1288	genus	Butyricimonas	rs72814525	A	G	0.0664154	0.0149766	8.24594e-06	-0.0098	0.0393	0.8025	19.6658
1289	genus	Butyricimonas	rs78453362	A	G	-0.14948	0.0327073	4.05807e-06	-0.019	0.0785	0.8087	20.887
1290	genus	Clostridium sensustricto1	rs11264403	G	A	-0.139061	0.0334454	7.7555e-06	-0.0819	0.0982	0.4042	17.2877
1291	genus	Clostridium sensustricto1	rs115807074	A	G	-0.22736	0.0492575	4.31688e-06	0.0184	0.0759	0.8087	21.3051
1292	genus	Clostridium sensustricto1	rs116847295	C	T	0.110021	0.0246032	4.58121e-06	0.0903	0.0742	0.2232	19.9971
1293	genus	Clostridium sensustricto1	rs12341505	G	A	0.0810718	0.0180121	4.8217e-06	-0.0939	0.0574	0.1017	20.2587
1294	genus	Clostridium sensustricto1	rs2795528	G	A	-0.184315	0.0392204	2.72038e-06	0.1779	0.0835	0.03317	22.085
1295	genus	Clostridium sensustricto1	rs2817172	C	T	0.058139	0.0124492	2.76656e-06	0.0299	0.0373	0.4228	21.8098
1296	genus	Clostridium sensustricto1	rs550843	T	C	-0.0783246	0.0169209	2.05069e-06	-0.0158	0.0541	0.7707	21.4264
1297	genus	Coprococcus1	rs1010560	C	A	0.0580232	0.0122722	1.95916e-06	0.0603	0.0403	0.1343	22.3542
1298	genus	Coprococcus1	rs12794898	G	T	0.0903299	0.0197212	4.9153e-06	0.0869	0.0652	0.1827	20.9796
1299	genus	Coprococcus1	rs1519491	T	C	0.0499197	0.0113558	8.95282e-06	-0.0177	0.0377	0.6377	19.3245
1300	genus	Coprococcus1	rs1576241	A	G	-0.0510343	0.0109535	3.32859e-06	-0.0135	0.0366	0.7116	21.7079
1301	genus	Coprococcus1	rs2907920	G	A	-0.0561173	0.0126824	7.65332e-06	-0.0703	0.0406	0.08345	19.579
1302	genus	Coprococcus1	rs4277593	G	A	-0.0585649	0.0109914	1.1397e-07	0.012	0.0369	0.7458	28.3902
1303	genus	Coprococcus1	rs56405618	A	G	-0.08963	0.0186508	1.57195e-06	-0.0188	0.0609	0.7572	23.0947
1304	genus	Coprococcus1	rs73031725	T	C	0.167591	0.0355224	1.97916e-06	0.0182	0.0826	0.8254	22.2585
1305	genus	Coprococcus1	rs73167075	T	C	0.0573137	0.0127573	8.5686e-06	-0.0773	0.0433	0.0739	20.1836
1306	genus	Coprococcus1	rs74101919	T	C	-0.0718988	0.0144651	1.0329e-06	-0.0365	0.0483	0.4499	24.7059
1307	genus	Coprococcus1	rs946513	T	C	-0.205899	0.0460018	8.61847e-06	0.0047	0.0785	0.9523	20.0336
1308	genus	Coprococcus2	rs10070053	A	G	0.0594312	0.0135375	7.64874e-06	0.0174	0.0369	0.6371	19.2731
1309	genus	Coprococcus2	rs12634070	T	C	0.0736486	0.0164921	9.95108e-06	0.034	0.0486	0.4848	19.9424
1310	genus	Coprococcus2	rs2482516	C	T	0.0754415	0.0164619	4.72335e-06	-0.0257	0.046	0.576	21.002
1311	genus	Coprococcus2	rs35890118	A	G	-0.066536	0.0147661	8.25962e-06	-0.034	0.0403	0.3977	20.304
1312	genus	Coprococcus2	rs61823518	A	C	-0.0955381	0.0215724	6.68252e-06	0.0584	0.0593	0.3244	19.6136
1313	genus	Coprococcus2	rs6677933	C	T	-0.0804405	0.0164216	1.185e-06	0.0029	0.0453	0.9481	23.9949
1314	genus	Coprococcus2	rs72680320	T	C	-0.0649382	0.013919	2.27117e-06	-0.0477	0.0371	0.1979	21.7663
1315	genus	Coprococcus2	rs75949021	T	C	-0.169667	0.0374238	3.57511e-06	-0.0367	0.0815	0.6524	20.5541
1316	genus	Eubacterium hallii group	rs10501370	C	T	-0.115589	0.0252489	5.41914e-06	-0.1092	0.0817	0.1816	20.9579
1317	genus	Eubacterium hallii group	rs10798999	C	T	0.0601661	0.0126752	2.60555e-06	0.0133	0.0433	0.7588	22.5317
1318	genus	Eubacterium hallii group	rs10808115	C	A	0.0504747	0.0109922	4.42446e-06	0.0447	0.0366	0.2221	21.0852
1319	genus	Eubacterium hallii group	rs117748144	T	C	-0.126582	0.028712	7.85995e-06	-0.0482	0.09	0.592	19.4365
1320	genus	Eubacterium hallii group	rs13116360	T	C	0.154124	0.0297185	2.9449e-07	0.0001	0.0745	0.9994	26.8959
1321	genus	Eubacterium hallii group	rs138531890	A	G	0.153138	0.0349456	5.43063e-06	-0.0645	0.0869	0.4576	19.2035
1322	genus	Eubacterium hallii group	rs17074066	T	C	-0.0813986	0.0189272	9.3491e-06	-0.0117	0.0606	0.847	18.4953
1323	genus	Eubacterium hallii group	rs17474256	G	A	0.0810805	0.0184573	9.45453e-06	-0.004	0.0587	0.9451	19.2973
1324	genus	Eubacterium hallii group	rs281379	A	G	-0.0499523	0.0112153	9.32803e-06	0.0271	0.0369	0.4625	19.8376
1325	genus	Eubacterium hallii group	rs28584818	A	G	0.126115	0.0268627	4.43231e-06	-0.0034	0.0779	0.9649	22.0411
1326	genus	Eubacterium hallii group	rs60254196	G	A	0.0522832	0.0111865	2.69675e-06	-0.0068	0.0362	0.8501	21.8442
1327	genus	Eubacterium hallii group	rs630939	C	T	-0.0508914	0.0114352	9.15756e-06	0.047	0.0377	0.212	19.8062
1328	genus	Eubacterium hallii group	rs6550770	C	T	0.198087	0.0443545	4.82303e-06	0.0585	0.0862	0.4971	19.9451
1329	genus	Eubacterium hallii group	rs74018587	C	T	0.208943	0.043822	3.70254e-06	0.1994	0.1042	0.05559	22.7338
1330	genus	Eubacterium hallii group	rs78056098	G	T	-0.0507411	0.0113758	8.2882e-06	-0.0861	0.0379	0.02326	19.8955
1331	genus	Eubacterium hallii group	rs949971	T	G	-0.0540164	0.0116101	3.29003e-06	-0.0059	0.0375	0.8743	21.6461
1332	genus	Eubacterium nodatum group	rs10263623	C	T	0.193496	0.0439023	8.90697e-06	-0.0404	0.0581	0.4872	19.4254
1333	genus	Eubacterium nodatum group	rs10458299	T	C	-0.187753	0.041969	8.3672e-06	0.0207	0.0608	0.734	20.0132
1334	genus	Eubacterium nodatum group	rs11006576	A	G	-0.110167	0.024593	7.98656e-06	0.0048	0.0365	0.8948	20.0669
1335	genus	Eubacterium nodatum group	rs113893692	C	T	-0.185107	0.0403573	5.75705e-06	0.0018	0.0629	0.9775	21.0379
1336	genus	Eubacterium nodatum group	rs34297067	A	G	-0.186907	0.0341475	6.59781e-08	-0.128	0.0561	0.02254	29.9594
1337	genus	Eubacterium nodatum group	rs61841040	G	T	0.160621	0.0341609	3.56139e-06	-0.0064	0.0507	0.8989	22.1078
1338	genus	Eubacterium nodatum group	rs6818880	G	A	0.110081	0.0245964	7.82546e-06	0.0571	0.0369	0.1217	20.03
1339	genus	Eubacterium nodatum group	rs77910827	C	T	0.201788	0.0413568	9.05378e-07	0.031	0.0644	0.6305	23.8066
1340	genus	Eubacterium nodatum group	rs7827125	C	T	0.1223	0.0271331	7.17348e-06	-0.001	0.0406	0.9796	20.3167
1341	genus	Eubacterium nodatum group	rs7880204	T	C	-0.125454	0.0275303	6.8388e-06	0.006	0.0408	0.8827	20.7657
1342	genus	Eubacterium nodatum group	rs9425984	T	C	-0.130234	0.0292347	7.20676e-06	0.0322	0.0426	0.449	19.845
1343	genus	Eubacterium oxidoreducens group	rs12129908	A	C	-0.0893273	0.0198333	5.79522e-06	0.0391	0.0371	0.2918	20.2852
1344	genus	Eubacterium oxidoreducens group	rs12423772	G	T	0.14098	0.0295029	2.62924e-06	-0.1401	0.0571	0.0141	22.8342
1345	genus	Eubacterium oxidoreducens group	rs2973294	G	T	0.0923559	0.0195439	2.38836e-06	-0.0755	0.037	0.04135	22.3309
1346	genus	Eubacterium oxidoreducens group	rs34561138	G	A	0.216145	0.045992	2.51166e-06	0.1149	0.0678	0.09016	22.0864
1347	genus	Eubacterium oxidoreducens group	rs440215	T	C	-0.0932766	0.0195294	1.65406e-06	0.0364	0.0366	0.3201	22.8122
1348	genus	Eubacterium ventriosum group	rs11617697	A	G	-0.143349	0.0286241	7.21755e-07	-0.0312	0.0806	0.6988	25.0799
1349	genus	Eubacterium ventriosum group	rs13082419	C	T	-0.0715522	0.016137	9.55983e-06	0.111	0.0461	0.01602	19.6608
1350	genus	Eubacterium ventriosum group	rs16884680	G	T	-0.0906428	0.0191909	1.73968e-06	0.0529	0.0568	0.3513	22.3088
1351	genus	Eubacterium ventriosum group	rs35179274	C	T	-0.0627263	0.013786	5.75798e-06	0.0037	0.0435	0.9324	20.7025
1352	genus	Eubacterium ventriosum group	rs3809430	T	C	-0.0548171	0.0118426	3.5532e-06	0.0093	0.0383	0.8085	21.4258
1353	genus	Eubacterium ventriosum group	rs57199565	T	C	0.0783394	0.0160257	7.9704e-07	-0.0273	0.048	0.5697	23.8961
1354	genus	Eubacterium ventriosum group	rs6704822	G	A	-0.0739179	0.0166705	6.62232e-06	-0.202	0.0543	0.0001975	19.6608
1355	genus	Eubacterium ventriosum group	rs72783037	C	A	0.0658926	0.0143747	6.54757e-06	0.0341	0.0477	0.4755	21.0124
1356	genus	Eubacterium ventriosum group	rs73615400	T	C	-0.0956303	0.0193428	9.53608e-07	0.0527	0.0626	0.4002	24.4429
1357	genus	Eubacterium ventriosum group	rs73849225	T	C	0.0975711	0.0224388	5.20907e-06	-0.0332	0.0745	0.6561	18.9079
1358	genus	Eubacterium ventriosum group	rs78250280	G	A	0.0749762	0.0164404	3.35792e-06	-0.0541	0.0495	0.274	20.798
1359	genus	Eubacterium ventriosum group	rs876734	T	C	0.0618696	0.0132532	2.88908e-06	-0.0205	0.042	0.6257	21.7928
1360	genus	Eubacterium ventriosum group	rs9316536	T	G	-0.0817111	0.0183121	7.8352e-06	-0.0503	0.0554	0.3635	19.9107
1361	genus	Eubacterium xylanophilum group	rs10140184	A	C	0.0576795	0.012599	4.95861e-06	-0.0067	0.0368	0.8566	20.959
1362	genus	Eubacterium xylanophilum group	rs10917203	A	C	0.0612633	0.0130917	3.15152e-06	0.0277	0.0395	0.483	21.8982
1363	genus	Eubacterium xylanophilum group	rs112176119	C	T	-0.113455	0.0245762	3.32767e-06	-0.1759	0.072	0.01453	21.3117
1364	genus	Eubacterium xylanophilum group	rs13239072	G	A	0.0687427	0.0142728	1.81782e-06	-0.0937	0.0444	0.03464	23.1972
1365	genus	Eubacterium xylanophilum group	rs17830032	G	A	-0.160597	0.0310515	2.38891e-07	0.1057	0.0867	0.2224	26.7491
1366	genus	Eubacterium xylanophilum group	rs1999224	G	T	-0.0949051	0.0203503	3.75491e-06	-0.0256	0.0624	0.681	21.7489
1367	genus	Eubacterium xylanophilum group	rs2012708	G	A	-0.0573202	0.0126905	6.52544e-06	-0.0178	0.0374	0.633	20.4013
1368	genus	Eubacterium xylanophilum group	rs2213117	T	G	0.0877797	0.0189012	4.21328e-06	-0.083	0.0548	0.13	21.568
1369	genus	Eubacterium xylanophilum group	rs75586835	A	G	-0.114498	0.0263455	9.38707e-06	0.0206	0.068	0.7614	18.8879
1370	genus	Family XIII AD3011 group	rs11126423	T	C	-0.0904399	0.0196301	5.91248e-06	0.0193	0.0568	0.7336	21.2263
1371	genus	Family XIII AD3011 group	rs11736617	G	A	-0.0759493	0.0172101	9.02049e-06	0.0315	0.0523	0.5466	19.4751
1372	genus	Family XIII AD3011 group	rs12812672	T	C	-0.096065	0.020828	2.55806e-06	0.0622	0.0656	0.3426	21.2733
1373	genus	Family XIII AD3011 group	rs149302	T	C	-0.0645635	0.0143225	7.48187e-06	0.0396	0.045	0.379	20.3206
1374	genus	Family XIII AD3011 group	rs16840310	G	A	0.0608052	0.0122149	6.75118e-07	0.0207	0.0378	0.5836	24.78
1375	genus	Family XIII AD3011 group	rs16940167	C	T	0.0732552	0.0159898	3.90841e-06	0.0196	0.0503	0.6964	20.989
1376	genus	Family XIII AD3011 group	rs17156849	G	A	-0.112891	0.0245292	4.1917e-06	0.0379	0.0653	0.5613	21.1813
1377	genus	Family XIII AD3011 group	rs62200412	C	T	-0.0800851	0.0163834	5.80216e-07	-0.0081	0.053	0.8781	23.8944
1378	genus	Family XIII AD3011 group	rs72730932	C	A	-0.0899559	0.0177107	6.88763e-07	-0.0001	0.0489	0.9986	25.7981
1379	genus	Family XIII AD3011 group	rs739451	C	T	0.0649589	0.0147534	7.87807e-06	-0.0495	0.0456	0.2775	19.3862
1380	genus	Family XIII AD3011 group	rs9837139	A	G	0.10752	0.0240482	8.70803e-06	-0.0634	0.0746	0.3956	19.99
1381	genus	Family XIII UCG001	rs112362903	A	G	-0.149047	0.0333271	7.87771e-06	0.0962	0.088	0.2746	20.001
1382	genus	Family XIII UCG001	rs12049454	T	C	-0.0647298	0.0134065	1.17379e-06	-0.0666	0.04	0.09585	23.3119
1383	genus	Family XIII UCG001	rs1426266	C	T	0.0665521	0.0137151	1.24934e-06	0.0747	0.041	0.06858	23.5465
1384	genus	Family XIII UCG001	rs3842897	G	A	-0.112639	0.0242751	5.19709e-06	-0.0109	0.0725	0.88	21.5306
1385	genus	Family XIII UCG001	rs62414802	C	T	-0.0611904	0.013457	4.29181e-06	-0.0617	0.039	0.114	20.6762
1386	genus	Family XIII UCG001	rs7119679	G	A	-0.0809085	0.0174782	3.52493e-06	-0.0022	0.0549	0.9686	21.4287
1387	genus	Family XIII UCG001	rs76463770	A	G	0.19313	0.0419866	3.77477e-06	-0.019	0.0868	0.8267	21.1582
1388	genus	Family XIII UCG001	rs8076666	G	A	-0.088655	0.0198094	8.01826e-06	0.0024	0.0538	0.9651	20.0292
1389	genus	Haemophilus	rs10781340	A	G	-0.0948915	0.0203221	4.32265e-06	0.0382	0.0503	0.4477	21.8031
1390	genus	Haemophilus	rs111582866	G	A	-0.124265	0.026016	1.27347e-06	-0.0703	0.0587	0.231	22.8148
1391	genus	Haemophilus	rs35509	G	A	0.128249	0.0268779	2.00951e-06	0.0171	0.0689	0.8044	22.7676
1392	genus	Haemophilus	rs4822728	T	C	0.0705861	0.0151388	3.47848e-06	-0.0645	0.0374	0.08508	21.7398
1393	genus	Haemophilus	rs76022354	C	T	0.244638	0.0505504	1.83033e-06	0.0706	0.0879	0.4218	23.4206
1394	genus	Haemophilus	rs78909003	T	C	-0.246256	0.0503924	1.66744e-06	-0.1369	0.0974	0.1596	23.8805
1395	genus	Haemophilus	rs9328464	T	C	0.0723095	0.0148799	1.42269e-06	0.0653	0.037	0.0777	23.6151
1396	genus	Haemophilus	rs9382510	C	T	-0.093521	0.0172649	7.12049e-08	-0.0229	0.0429	0.5934	29.342
1397	genus	Haemophilus	rs9895850	T	C	-0.192957	0.0416755	2.14062e-06	0.0731	0.0914	0.4241	21.4368
1398	genus	Holdemania	rs10885477	T	C	-0.135137	0.0301894	8.59825e-06	-0.0346	0.0738	0.6388	20.0373
1399	genus	Holdemania	rs11080063	G	A	-0.0665238	0.0149837	6.66884e-06	0.0443	0.0364	0.2232	19.7113
1400	genus	Holdemania	rs111745969	A	G	0.120677	0.0265781	3.70775e-06	-0.0071	0.0682	0.9175	20.6158
1401	genus	Holdemania	rs113593397	A	G	-0.128935	0.0282526	9.35729e-06	-0.0297	0.0677	0.6602	20.8269
1402	genus	Holdemania	rs116500994	G	T	-0.13755	0.0293386	2.34477e-06	-0.0755	0.0716	0.2916	21.9807
1403	genus	Holdemania	rs12701617	A	G	-0.0660617	0.0149427	9.51853e-06	0.0259	0.0368	0.4814	19.5453
1404	genus	Holdemania	rs1867876	T	C	0.0842919	0.0162192	2.7388e-07	0.0002	0.0401	0.9961	27.0093
1405	genus	Holdemania	rs4146507	C	T	0.079488	0.0177002	7.2297e-06	0.0957	0.0422	0.02333	20.1673
1406	genus	Holdemania	rs6133067	T	C	0.0910829	0.0178561	5.16928e-07	-0.0446	0.0428	0.2975	26.0196
1407	genus	Holdemania	rs73139538	G	A	-0.148594	0.0327469	7.77177e-06	-0.0799	0.0775	0.303	20.5903
1408	genus	Holdemania	rs77293403	A	G	0.164556	0.0341775	1.77468e-06	-0.098	0.0837	0.2417	23.1818
1409	genus	Holdemania	rs80149660	C	T	-0.232987	0.0519183	6.04213e-06	-0.1159	0.0781	0.1378	20.1383
1410	genus	Holdemania	rs9500080	C	T	0.0926764	0.0178886	4.08517e-07	-0.0813	0.0433	0.0603	26.8402
1411	genus	Holdemania	rs9529719	C	T	-0.074038	0.0160494	5.96664e-06	0.0038	0.0392	0.9237	21.281
1412	genus	Holdemania	rs967319	T	C	0.0788638	0.0176744	8.38147e-06	0.0468	0.0434	0.2811	19.9098
1413	genus	Intestinibacter	rs10805326	A	G	-0.0775151	0.0139665	3.54544e-08	0.0137	0.0409	0.7377	30.8033
1414	genus	Intestinibacter	rs11109097	T	C	-0.0624272	0.0138539	5.4949e-06	-0.0127	0.0399	0.7496	20.305
1415	genus	Intestinibacter	rs118030283	G	A	-0.151829	0.0324471	2.67436e-06	-0.0124	0.08	0.877	21.8956
1416	genus	Intestinibacter	rs16938435	T	C	-0.112189	0.0235439	1.80098e-06	0.0855	0.0718	0.2337	22.7062
1417	genus	Intestinibacter	rs2098844	T	C	0.0575295	0.0128416	6.78875e-06	0.0277	0.037	0.4544	20.0698
1418	genus	Intestinibacter	rs2702387	G	A	-0.0608559	0.0132145	4.25991e-06	0.0725	0.0388	0.06133	21.2082
1419	genus	Intestinibacter	rs4327025	G	A	-0.0810346	0.0154397	1.64327e-07	0.0504	0.0439	0.2507	27.5463
1420	genus	Intestinibacter	rs447950	A	G	0.0628342	0.0136652	5.6391e-06	0.0416	0.0405	0.305	21.1427
1421	genus	Intestinibacter	rs478972	C	T	0.142681	0.0297116	1.81991e-06	-0.1302	0.077	0.09093	23.0611
1422	genus	Intestinibacter	rs6062862	A	G	0.0924508	0.0204658	6.6799e-06	0.0461	0.0592	0.4362	20.4063
1423	genus	Intestinibacter	rs62430350	T	C	0.151096	0.0351476	6.84227e-06	-0.1688	0.0843	0.04526	18.4805
1424	genus	Intestinibacter	rs68093214	C	T	0.0662258	0.0149877	9.25763e-06	0.1262	0.0397	0.001497	19.5247
1425	genus	Intestinibacter	rs6875660	C	T	0.0890455	0.0193905	3.05781e-06	-0.0232	0.0522	0.6562	21.0885
1426	genus	Intestinibacter	rs893394	G	A	0.0583322	0.0130729	7.85037e-06	0.0326	0.0367	0.3736	19.9101
1427	genus	Intestinibacter	rs9348442	C	T	0.099082	0.0221625	6.25936e-06	-0.0598	0.065	0.3577	19.9872
1428	genus	Lachnoclostridium	rs1031599	T	G	0.078627	0.0175644	6.31379e-06	-0.0542	0.058	0.3499	20.039
1429	genus	Lachnoclostridium	rs1528479	A	G	0.0497799	0.0111919	9.63984e-06	0.023	0.0384	0.55	19.7834
1430	genus	Lachnoclostridium	rs1997204	C	T	0.108075	0.0242022	5.97077e-06	-0.0348	0.0842	0.6796	19.9407
1431	genus	Lachnoclostridium	rs2385421	A	G	0.0746186	0.0180734	7.13724e-06	-0.0487	0.0676	0.4715	17.0457
1432	genus	Lachnoclostridium	rs3821998	C	A	-0.0864066	0.0192519	6.72048e-06	0.0027	0.0685	0.9689	20.144
1433	genus	Lachnoclostridium	rs4738679	A	G	0.0520267	0.011404	4.41754e-06	-0.0247	0.0381	0.5166	20.8132
1434	genus	Lachnoclostridium	rs615997	T	C	0.0511752	0.0106491	2.0268e-06	0.0378	0.0367	0.3029	23.0937
1435	genus	Lachnoclostridium	rs62285313	A	G	0.0864203	0.0181565	1.58332e-06	-0.0098	0.0627	0.8759	22.6552
1436	genus	Lachnoclostridium	rs72829893	G	T	0.117472	0.0268103	5.57763e-06	-0.0058	0.0865	0.9464	19.1984
1437	genus	Lachnoclostridium	rs78068103	A	G	0.0886199	0.0194248	3.66522e-06	0.0971	0.0694	0.1615	20.8137
1438	genus	Lachnoclostridium	rs789029	C	T	-0.0641288	0.0137974	3.75327e-06	-0.0239	0.047	0.6116	21.6029
1439	genus	Lachnospiraceae NC2004 group	rs117467633	T	C	-0.169687	0.0383169	9.13314e-06	0.0142	0.0731	0.8462	19.6118
1440	genus	Lachnospiraceae NC2004 group	rs12127733	G	A	0.115182	0.0246006	3.10592e-06	-0.0291	0.0468	0.5342	21.9219
1441	genus	Lachnospiraceae NC2004 group	rs12208226	C	A	-0.154739	0.0340372	9.74833e-06	-0.0924	0.066	0.1616	20.6677
1442	genus	Lachnospiraceae NC2004 group	rs12863463	G	A	-0.156365	0.0345372	6.03976e-06	0.0671	0.0732	0.3591	20.4977
1443	genus	Lachnospiraceae NC2004 group	rs17067076	G	A	-0.154631	0.0352194	5.61203e-06	-0.076	0.0887	0.3915	19.2765
1444	genus	Lachnospiraceae NC2004 group	rs1928659	T	C	0.102522	0.0226445	6.17234e-06	0.0111	0.0433	0.798	20.4979
1445	genus	Lachnospiraceae NC2004 group	rs1929743	T	C	0.0837206	0.0190318	9.05503e-06	-0.0313	0.0383	0.4144	19.3511
1446	genus	Lachnospiraceae NC2004 group	rs3756315	A	G	-0.0883469	0.0188397	3.32583e-06	-0.0343	0.0378	0.3649	21.9905
1447	genus	Lachnospiraceae NC2004 group	rs6116753	G	A	0.0994748	0.0209139	2.92247e-06	-0.0566	0.043	0.1886	22.6233
1448	genus	Lachnospiraceae ND3007 group	rs2861203	G	A	0.0572304	0.0127279	7.36936e-06	0.0501	0.0394	0.2039	20.2181
1449	genus	Lachnospiraceae ND3007 group	rs72776675	T	C	-0.0647067	0.014797	8.71686e-06	-0.0875	0.0507	0.08477	19.1228
1450	genus	Lachnospiraceae ND3007 group	rs9932954	A	G	-0.0561864	0.0115984	1.24882e-06	0.0315	0.0365	0.3883	23.4675
1451	genus	Lachnospiraceae NK4A136 group	rs10952110	G	T	0.0487709	0.0109614	9.08113e-06	0.0483	0.0366	0.1863	19.7965
1452	genus	Lachnospiraceae NK4A136 group	rs11263806	A	G	-0.0524615	0.0116758	5.06512e-06	-0.0048	0.0401	0.9041	20.1887
1453	genus	Lachnospiraceae NK4A136 group	rs12611395	G	A	0.0902532	0.0199652	5.83042e-06	0.1048	0.0674	0.12	20.4352
1454	genus	Lachnospiraceae NK4A136 group	rs160061	G	A	-0.0513831	0.0108094	2.12197e-06	0.0368	0.0366	0.3158	22.5963
1455	genus	Lachnospiraceae NK4A136 group	rs2880566	T	C	0.0599578	0.0134693	5.61423e-06	0.0499	0.0432	0.2477	19.8153
1456	genus	Lachnospiraceae NK4A136 group	rs4955932	T	C	-0.0492283	0.0109388	7.05424e-06	0.0006	0.0374	0.9866	20.253
1457	genus	Lachnospiraceae NK4A136 group	rs59805249	T	C	0.0936162	0.0207982	9.45388e-06	0.1493	0.0689	0.03029	20.2605
1458	genus	Lachnospiraceae NK4A136 group	rs68104925	T	C	-0.0549104	0.0115385	2.36777e-06	0.034	0.0375	0.3643	22.647
1459	genus	Lachnospiraceae NK4A136 group	rs7073658	G	T	0.0499621	0.0109693	5.26914e-06	0.0435	0.0378	0.2498	20.7455
1460	genus	Lachnospiraceae NK4A136 group	rs73044693	A	G	-0.10758	0.0229884	3.57256e-06	-0.0508	0.0726	0.4841	21.9001
1461	genus	Lachnospiraceae NK4A136 group	rs7616165	G	T	-0.230542	0.0483465	2.77389e-06	-0.021	0.1014	0.8356	22.7389
1462	genus	Lachnospiraceae NK4A136 group	rs76193507	A	G	-0.22973	0.0499776	2.93089e-06	-0.0078	0.0921	0.9322	21.1293
1463	genus	Lachnospiraceae NK4A136 group	rs7832116	A	G	-0.0714756	0.0151703	3.57084e-06	0.0505	0.0503	0.3148	22.1987
1464	genus	Lachnospiraceae NK4A136 group	rs954878	A	G	-0.0520656	0.0109082	1.78201e-06	0.04	0.037	0.279	22.7822
1465	genus	Lactococcus	rs10417872	G	T	-0.118306	0.024522	1.28677e-06	-0.066	0.0407	0.1045	23.2756
1466	genus	Lactococcus	rs123059	C	T	0.13671	0.0274694	1.26561e-06	0.0856	0.044	0.05191	24.7686
1467	genus	Lactococcus	rs12621813	G	A	0.108423	0.0239978	6.6083e-06	-0.0085	0.0396	0.8294	20.4127
1468	genus	Lactococcus	rs17168302	G	A	0.191857	0.0424761	6.28608e-06	-0.0399	0.0767	0.6027	20.4017
1469	genus	Lactococcus	rs2293361	C	T	-0.199221	0.0430969	1.39592e-06	0.1885	0.0674	0.00516	21.3687
1470	genus	Lactococcus	rs4766997	C	T	0.114599	0.023839	2.06144e-06	0.0235	0.0401	0.5587	23.1092
1471	genus	Lactococcus	rs55910161	C	T	0.146426	0.0307367	2.36211e-06	0.0255	0.0486	0.5994	22.6946
1472	genus	Lactococcus	rs6674304	C	T	0.200758	0.0442121	6.1776e-06	-0.0794	0.0697	0.2549	20.6188
1473	genus	Lactococcus	rs7992246	C	T	-0.104232	0.0230786	4.44723e-06	0.021	0.0379	0.5789	20.3978
1474	genus	Methanobrevibacter	rs1334944	T	C	0.115197	0.0255492	7.61377e-06	-0.0037	0.0399	0.9265	20.3295
1475	genus	Methanobrevibacter	rs4802933	G	A	0.135628	0.0308139	9.73823e-06	0.0165	0.0477	0.729	19.3734
1476	genus	Methanobrevibacter	rs6776814	T	C	-0.188956	0.0419905	8.04896e-06	-0.002	0.0594	0.9732	20.2497
1477	genus	Methanobrevibacter	rs76029318	T	C	0.222849	0.0454319	1.07552e-06	-0.1258	0.0748	0.09254	24.0602
1478	genus	Methanobrevibacter	rs894996	C	A	0.214213	0.0456045	3.81566e-06	0.1582	0.0651	0.01519	22.0636
1479	genus	Odoribacter	rs10093869	A	G	-0.0577795	0.0125389	3.67443e-06	-0.0019	0.0383	0.9595	21.2338
1480	genus	Odoribacter	rs10423795	T	C	-0.0550695	0.0121164	6.5793e-06	-0.0452	0.0374	0.2261	20.6574
1481	genus	Odoribacter	rs28417404	A	G	-0.0726896	0.0161372	3.68036e-06	-0.0349	0.0481	0.4677	20.2903
1482	genus	Odoribacter	rs4793970	A	G	-0.0576329	0.0129154	6.02698e-06	-0.0399	0.0405	0.3246	19.9125
1483	genus	Odoribacter	rs6856150	A	G	-0.0881922	0.0194146	6.05954e-06	0.0209	0.0632	0.741	20.635
1484	genus	Odoribacter	rs74553962	T	G	0.121449	0.0264106	9.48681e-06	-0.129	0.0866	0.1364	21.1462
1485	genus	Odoribacter	rs77779484	G	A	-0.133489	0.0268526	6.56251e-07	-0.0155	0.0747	0.8352	24.7126
1486	genus	Oscillospira	rs12206468	G	A	-0.133016	0.0269733	1.04222e-06	-0.0198	0.0705	0.779	24.3187
1487	genus	Oscillospira	rs12925026	T	C	0.13559	0.030678	9.31022e-06	0.001	0.0797	0.99	19.5345
1488	genus	Oscillospira	rs1954532	C	T	0.0826246	0.0175252	2.26772e-06	0.0289	0.0442	0.513	22.2276
1489	genus	Oscillospira	rs28889936	A	C	0.114051	0.0252838	3.36589e-06	-0.0783	0.0621	0.2069	20.3476
1490	genus	Oscillospira	rs62422654	C	T	0.0898456	0.0198088	6.46755e-06	0.0106	0.0526	0.8406	20.572
1491	genus	Oscillospira	rs72866977	A	C	-0.130569	0.0281674	5.62704e-06	-0.0582	0.079	0.4614	21.4875
1492	genus	Oscillospira	rs751183	C	T	0.0774322	0.0172216	6.85125e-06	0.0081	0.0421	0.847	20.216
1493	genus	Oscillospira	rs8076323	A	G	0.0715392	0.0156539	5.61319e-06	-0.0146	0.0419	0.7274	20.8854
1494	genus	Oxalobacter	rs10464997	G	A	0.137691	0.0294804	3.29754e-06	-0.054	0.0537	0.315	21.8145
1495	genus	Oxalobacter	rs11108500	A	G	-0.199099	0.0427327	3.74283e-06	0.1066	0.0711	0.1339	21.7079
1496	genus	Oxalobacter	rs12002250	A	C	0.217122	0.0466317	1.41504e-06	0.0068	0.0763	0.9292	21.6793
1497	genus	Oxalobacter	rs1569853	T	C	-0.138078	0.0296981	3.64502e-06	-0.0257	0.0529	0.6274	21.6168
1498	genus	Oxalobacter	rs36057338	G	T	0.207847	0.0421439	8.79812e-07	0.0361	0.0689	0.6	24.3231
1499	genus	Oxalobacter	rs3862635	C	T	-0.172142	0.0394026	9.18692e-06	0.0586	0.0675	0.3857	19.0864
1500	genus	Oxalobacter	rs4428215	G	A	0.130293	0.0242237	7.51069e-08	-0.0053	0.0432	0.9018	28.9309
1501	genus	Oxalobacter	rs6000536	C	T	-0.130992	0.0253804	2.06054e-07	0.007	0.0432	0.8712	26.6374
1502	genus	Oxalobacter	rs6993398	G	A	0.127217	0.0278855	7.12771e-06	0.0454	0.0507	0.3711	20.8129
1503	genus	Oxalobacter	rs736744	T	C	-0.117882	0.0211262	2.57472e-08	-0.0004	0.037	0.9911	31.1352
1504	genus	Prevotella7	rs118038478	A	G	0.205676	0.0468917	7.85416e-06	0.0082	0.0681	0.9037	19.2387
1505	genus	Prevotella7	rs12124567	A	G	-0.121281	0.0275017	9.48986e-06	0.0406	0.0402	0.3135	19.4476
1506	genus	Prevotella7	rs12195431	T	C	0.196528	0.0442322	8.72811e-06	-0.0963	0.0704	0.1716	19.7411
1507	genus	Prevotella7	rs2240542	C	T	0.12085	0.0261776	4.8415e-06	0.0316	0.0395	0.4244	21.3125
1508	genus	Prevotella7	rs2918132	T	C	0.114648	0.0254916	6.42407e-06	0.0564	0.0381	0.1384	20.2273
1509	genus	Prevotella7	rs430270	A	C	0.139155	0.0297055	2.86847e-06	-0.0649	0.0441	0.1406	21.9444
1510	genus	Prevotella7	rs57404562	C	A	0.155486	0.0316057	6.2157e-07	0.0459	0.0478	0.3374	24.202
1511	genus	Prevotella7	rs79263163	A	C	-0.143982	0.031501	7.51052e-06	-0.0192	0.0505	0.7038	20.8914
1512	genus	Prevotella7	rs9426434	T	C	-0.123657	0.0278514	9.71717e-06	0.0413	0.0411	0.3146	19.7126
1513	genus	Prevotella7	rs9608249	A	G	-0.158213	0.0336317	2.06685e-06	-0.1401	0.0525	0.007607	22.1303
1514	genus	Prevotella7	rs9959718	G	A	0.133012	0.0275361	1.9006e-06	0.0051	0.0434	0.9071	23.3333
1515	genus	Roseburia	rs12740451	T	C	0.0697527	0.0153607	7.3426e-06	0.0897	0.0526	0.08812	20.6205
1516	genus	Roseburia	rs16910295	T	C	-0.0980434	0.020957	2.91112e-06	0.0582	0.071	0.4122	21.8866
1517	genus	Roseburia	rs2160994	C	T	-0.0550687	0.0112481	9.6984e-07	0.0993	0.0385	0.009987	23.9691
1518	genus	Roseburia	rs2943022	T	C	0.0493786	0.0106763	4.11405e-06	0.0717	0.0368	0.05135	21.3912
1519	genus	Roseburia	rs302266	T	C	-0.0777312	0.0172985	8.12587e-06	0.11	0.0573	0.05479	20.1917
1520	genus	Roseburia	rs329182	T	C	0.0690327	0.0152884	5.90147e-06	0.0523	0.0531	0.3245	20.3885
1521	genus	Roseburia	rs55858165	A	C	0.179284	0.0404954	9.98964e-06	0.024	0.0768	0.7544	19.6007
1522	genus	Roseburia	rs57466170	C	T	0.0741405	0.0171601	8.30099e-06	0.0721	0.064	0.2595	18.6669
1523	genus	Roseburia	rs6445851	A	G	0.0497336	0.0108158	3.5272e-06	-0.0234	0.0372	0.5291	21.1438
1524	genus	Roseburia	rs6930661	C	T	-0.0961587	0.0204975	2.47942e-06	0.0165	0.0637	0.7957	22.0077
1525	genus	Roseburia	rs75326254	C	T	-0.104628	0.0230897	7.50205e-06	0.0191	0.0741	0.7963	20.5333
1526	genus	Roseburia	rs78753150	A	C	0.0968739	0.0214067	9.98321e-06	-0.0937	0.0832	0.2598	20.4793
1527	genus	Roseburia	rs9300744	C	T	-0.0588452	0.0126228	4.75116e-06	-0.0212	0.0423	0.6152	21.7325
1528	genus	Ruminiclostridium5	rs113753996	T	C	0.0820689	0.0174463	3.98896e-06	-0.0744	0.0616	0.2269	22.1284
1529	genus	Ruminiclostridium5	rs1492620	T	C	-0.0830505	0.0180073	3.52574e-06	0.1011	0.0674	0.1335	21.271
1530	genus	Ruminiclostridium5	rs2482038	C	A	0.0518991	0.0108777	1.70314e-06	-0.0475	0.037	0.1992	22.7638
1531	genus	Ruminiclostridium5	rs2791343	T	C	0.051717	0.0113369	5.53962e-06	-0.0445	0.0392	0.2562	20.8103
1532	genus	Ruminiclostridium5	rs2833828	G	A	0.0489617	0.0108702	6.81648e-06	0.0433	0.0369	0.2408	20.2879
1533	genus	Ruminiclostridium5	rs4955951	A	G	-0.0713749	0.0165826	9.9552e-06	0.0301	0.0592	0.6111	18.5262
1534	genus	Ruminiclostridium5	rs6121460	G	A	0.0932955	0.0199206	2.64107e-06	0.0058	0.0684	0.9319	21.9339
1535	genus	Ruminiclostridium5	rs79968837	A	G	-0.0950311	0.0193507	1.14623e-06	0.0563	0.0655	0.3902	24.1178
1536	genus	Ruminiclostridium5	rs8053158	G	A	0.0740543	0.0159151	5.89807e-06	0.1327	0.0533	0.01278	21.6512
1537	genus	Ruminococcaceae UCG011	rs10274562	C	T	0.110917	0.0244556	6.49606e-06	-0.0421	0.0384	0.2732	20.5703
1538	genus	Ruminococcaceae UCG011	rs12636310	G	A	0.132725	0.0282037	2.81235e-06	-0.0304	0.0451	0.4997	22.1459
1539	genus	Ruminococcaceae UCG011	rs12724320	C	T	-0.120881	0.0249229	1.51985e-06	0.02	0.0398	0.6155	23.5244
1540	genus	Ruminococcaceae UCG011	rs1416041	A	C	-0.182339	0.0339898	7.04417e-08	-0.0624	0.0526	0.2357	28.7781
1541	genus	Ruminococcaceae UCG011	rs2729556	T	C	0.109097	0.0233699	3.18676e-06	0.0302	0.0369	0.4127	21.7927
1542	genus	Ruminococcaceae UCG011	rs4490371	T	C	-0.111816	0.0248963	7.74622e-06	0.0122	0.0393	0.7561	20.1715
1543	genus	Ruminococcaceae UCG011	rs79113084	C	T	-0.152166	0.0317519	2.06125e-06	0.0791	0.0514	0.1238	22.9666
1544	genus	Ruminococcaceae UCG011	rs9729514	G	A	-0.184934	0.0394616	2.36772e-06	0.0483	0.0604	0.4237	21.9626
1545	genus	Ruminococcaceae UCG013	rs11581881	C	T	0.0661211	0.0144736	4.72585e-06	0.0115	0.0499	0.8173	20.8702
1546	genus	Ruminococcaceae UCG013	rs12189346	G	A	0.0684961	0.014558	1.67954e-06	0.0603	0.0494	0.2219	22.1375
1547	genus	Ruminococcaceae UCG013	rs12336782	T	C	-0.0856047	0.0189311	8.603e-06	-0.0216	0.0619	0.7269	20.4477
1548	genus	Ruminococcaceae UCG013	rs12485353	G	A	-0.0607903	0.0130847	4.19382e-06	0.0876	0.0464	0.05929	21.5845
1549	genus	Ruminococcaceae UCG013	rs12781711	C	T	-0.0656129	0.0117477	2.553e-08	-0.0237	0.0386	0.5385	31.1941
1550	genus	Ruminococcaceae UCG013	rs16918863	A	C	0.111491	0.0240157	4.15499e-06	0.1372	0.0687	0.04593	21.5521
1551	genus	Ruminococcaceae UCG013	rs4385846	T	G	-0.0598404	0.0131807	6.46205e-06	0.0229	0.045	0.6115	20.6116
1552	genus	Ruminococcaceae UCG013	rs75088940	T	C	-0.0942968	0.0200712	2.55399e-06	-0.0051	0.0607	0.9332	22.0723
1553	genus	Ruminococcaceae UCG013	rs76973485	G	T	0.194976	0.0418213	3.34981e-06	-0.0767	0.1013	0.449	21.7354
1554	genus	Ruminococcaceae UCG013	rs7784330	A	G	0.0498329	0.0112066	8.16263e-06	0.0303	0.0373	0.4168	19.7735
1555	genus	Ruminococcaceae UCG013	rs9313055	T	C	0.105087	0.023446	9.54707e-06	0.0494	0.0825	0.5492	20.0891
1556	genus	Ruminococcaceae UCG014	rs10495392	T	C	0.082486	0.0187194	9.96323e-06	-0.0371	0.0542	0.493	19.4168
1557	genus	Ruminococcaceae UCG014	rs10941294	C	T	-0.122057	0.0260017	2.39701e-06	-0.049	0.0736	0.5052	22.0354
1558	genus	Ruminococcaceae UCG014	rs115777838	T	C	-0.18835	0.0386643	4.62328e-07	0.0051	0.0838	0.9513	23.7307
1559	genus	Ruminococcaceae UCG014	rs12638134	T	G	0.0582548	0.0119657	1.21143e-06	-0.0152	0.0373	0.683	23.7021
1560	genus	Ruminococcaceae UCG014	rs34402072	C	T	-0.0688023	0.0156083	9.80438e-06	0.0249	0.0445	0.5762	19.431
1561	genus	Ruminococcaceae UCG014	rs56105232	G	A	0.139276	0.0299132	2.9128e-06	0.0958	0.0735	0.1921	21.6784
1562	genus	Ruminococcaceae UCG014	rs72809222	T	C	0.0671775	0.0139838	2.4119e-06	0.042	0.0412	0.3081	23.078
1563	genus	Ruminococcaceae UCG014	rs73186226	G	A	-0.0993852	0.0216819	6.71754e-06	-0.0743	0.0637	0.2435	21.0111
1564	genus	Ruminococcaceae UCG014	rs853612	A	G	-0.0528257	0.0119367	9.75461e-06	-0.0255	0.0374	0.4948	19.5849
1565	genus	Ruminococcaceae UCG014	rs995642	C	T	0.060048	0.0126417	1.90222e-06	-0.0895	0.0391	0.02201	22.5624
1566	genus	Ruminococcus gauvreauii group	rs10931481	A	G	-0.0610096	0.0130484	3.38213e-06	-0.0991	0.0386	0.01016	21.8616
1567	genus	Ruminococcus gauvreauii group	rs12079579	A	G	0.0955324	0.0213436	5.03721e-06	-0.0863	0.0743	0.245	20.0339
1568	genus	Ruminococcus gauvreauii group	rs12539819	C	T	0.110654	0.0240684	4.49376e-06	-0.0933	0.0605	0.1232	21.1368
1569	genus	Ruminococcus gauvreauii group	rs1391597	C	T	0.0590284	0.0124874	1.85964e-06	0.0446	0.0371	0.2297	22.3449
1570	genus	Ruminococcus gauvreauii group	rs2047242	A	G	-0.067603	0.0133738	2.46371e-07	0.0151	0.039	0.6992	25.5518
1571	genus	Ruminococcus gauvreauii group	rs2105937	G	A	-0.0580215	0.0127806	5.10352e-06	0.0515	0.0386	0.1827	20.6099
1572	genus	Ruminococcus gauvreauii group	rs2166943	C	A	-0.0566974	0.0123497	5.27716e-06	0.0176	0.0368	0.6319	21.0772
1573	genus	Ruminococcus gauvreauii group	rs289410	A	G	0.0654926	0.0139101	2.27463e-06	-0.0229	0.0412	0.579	22.1679
1574	genus	Ruminococcus gauvreauii group	rs431418	G	A	0.094737	0.0210157	5.53669e-06	-0.0066	0.0579	0.9091	20.3213
1575	genus	Ruminococcus gauvreauii group	rs71386687	T	G	0.121037	0.02386	2.90764e-07	0.0208	0.0783	0.7904	25.7333
1576	genus	Ruminococcus gauvreauii group	rs73802842	C	A	0.0736808	0.0169665	7.48032e-06	0.0505	0.051	0.3218	18.8592
1577	genus	Ruminococcus gauvreauii group	rs9870933	G	A	-0.0621643	0.0126072	8.49122e-07	-0.0202	0.0375	0.5897	24.3134
1578	genus	Streptococcus	rs10028567	C	T	-0.0921167	0.0191881	7.30348e-06	0.0081	0.0683	0.9058	23.0469
1579	genus	Streptococcus	rs10448310	A	G	-0.0517935	0.0111324	3.30704e-06	-0.0469	0.0371	0.2058	21.6458
1580	genus	Streptococcus	rs11110281	T	C	-0.137519	0.0227398	2.58315e-09	-0.01	0.077	0.8968	36.5723
1581	genus	Streptococcus	rs11720390	G	A	0.107024	0.0228121	3.59484e-06	-0.0562	0.0727	0.4397	22.0106
1582	genus	Streptococcus	rs11764382	A	G	-0.0695345	0.0143671	1.28632e-06	-0.0122	0.0463	0.7916	23.4241
1583	genus	Streptococcus	rs17708276	A	G	-0.0793955	0.0170628	3.04096e-06	0.0827	0.0553	0.1347	21.6517
1584	genus	Streptococcus	rs1918540	A	G	-0.059639	0.0128148	2.44068e-06	-0.0165	0.0414	0.6898	21.6589
1585	genus	Streptococcus	rs2370083	G	T	-0.0816836	0.0185851	9.75237e-06	-0.0551	0.0597	0.3564	19.317
1586	genus	Streptococcus	rs4968759	A	G	-0.0515109	0.0112068	3.7812e-06	0.0166	0.0369	0.6524	21.1269
1587	genus	Streptococcus	rs57646748	G	A	-0.0907696	0.0200344	5.47545e-06	-0.037	0.0691	0.593	20.5271
1588	genus	Streptococcus	rs6806351	T	C	-0.0633829	0.0136647	4.93867e-06	0.0335	0.0439	0.4447	21.5151
1589	genus	Streptococcus	rs71481756	T	G	0.0931048	0.0207949	6.51478e-06	0.0173	0.0669	0.7955	20.0461
1590	genus	Streptococcus	rs72739637	A	G	0.0959942	0.0193213	1.03307e-06	-0.0705	0.0585	0.2286	24.6841
1591	genus	Streptococcus	rs7916711	A	G	0.102891	0.0217362	2.717e-06	0.0006	0.0736	0.993	22.4072
1592	genus	Streptococcus	rs9903102	C	A	-0.0709483	0.0155275	4.17994e-06	-0.0116	0.0534	0.8279	20.8776
1593	genus	Tyzzerella3	rs112102233	A	G	-0.216348	0.0477575	6.17675e-06	-0.1317	0.091	0.148	20.5221
1594	genus	Tyzzerella3	rs1232220	T	G	0.143869	0.031828	7.90788e-06	0.0543	0.0536	0.3117	20.4322
1595	genus	Tyzzerella3	rs17706273	T	C	-0.140368	0.0274708	5.87814e-07	-0.0253	0.0514	0.6217	26.1092
1596	genus	Tyzzerella3	rs191093	G	A	0.159008	0.0353306	6.76394e-06	-0.027	0.0635	0.6701	20.2552
1597	genus	Tyzzerella3	rs4904512	T	C	-0.117151	0.0250306	3.09272e-06	0.0289	0.0471	0.5399	21.9053
1598	genus	Tyzzerella3	rs55799124	A	G	-0.11435	0.0238604	1.33549e-06	-0.0334	0.0464	0.4715	22.9677
1599	genus	Tyzzerella3	rs67476743	T	G	0.132164	0.022208	3.7405e-09	-0.0068	0.0405	0.8674	35.4166
1600	genus	Tyzzerella3	rs6920448	C	T	-0.141081	0.0305446	4.15375e-06	-0.0068	0.0548	0.9009	21.3338
1601	genus	Tyzzerella3	rs7019909	T	C	0.144156	0.0301626	1.76121e-06	-0.0326	0.0611	0.5931	22.8417
1602	genus	Tyzzerella3	rs7333521	T	C	-0.207191	0.0453121	4.87607e-06	0.0042	0.0839	0.9596	20.908
1603	genus	Tyzzerella3	rs75091807	G	T	-0.184966	0.0383029	1.70675e-06	-0.0412	0.0675	0.5415	23.3196
1604	genus	Tyzzerella3	rs7561370	C	T	-0.131341	0.0286292	1.51604e-06	0.07	0.0603	0.2458	21.0466
1605	genus	Veillonella	rs11141494	G	A	-0.0783421	0.0174393	9.74653e-06	0.013	0.0435	0.7649	20.1805
1606	genus	Veillonella	rs1882878	A	G	-0.0768966	0.0163908	2.98092e-06	-0.0523	0.0408	0.1992	22.0097
1607	genus	Veillonella	rs2013594	C	T	0.0720698	0.0155153	3.42129e-06	0.0367	0.0388	0.345	21.5768
1608	genus	Veillonella	rs55807413	A	G	0.107329	0.0237633	5.5143e-06	-0.0518	0.061	0.3963	20.3996
1609	genus	Veillonella	rs62376424	C	T	-0.0762216	0.0163499	3.65452e-06	0.001	0.0383	0.9782	21.7333
1610	genus	Veillonella	rs6656807	G	A	-0.0703062	0.0153954	5.49693e-06	-0.0018	0.0372	0.962	20.8548
1611	genus	Victivallis	rs11899949	G	A	0.130568	0.0276239	2.76707e-06	-0.0284	0.042	0.4988	22.341
1612	genus	Victivallis	rs12512543	A	C	-0.178036	0.0374344	2.54132e-06	0.0333	0.0541	0.5375	22.619
1613	genus	Victivallis	rs173120	C	T	-0.13381	0.0290127	7.65244e-06	-0.0033	0.0437	0.9397	21.2716
1614	genus	Victivallis	rs1882775	A	G	-0.13827	0.031273	8.72831e-06	0.0463	0.0449	0.3029	19.5487
1615	genus	Victivallis	rs2546432	C	T	0.110803	0.0249655	9.93276e-06	0.0374	0.037	0.311	19.698
1616	genus	Victivallis	rs342302	A	G	-0.152754	0.0351572	8.15943e-06	0.0303	0.0523	0.5617	18.878
1617	genus	Victivallis	rs4764863	G	A	0.121561	0.0246058	8.22224e-07	-0.0075	0.0365	0.8378	24.407
1618	genus	Victivallis	rs4895919	C	T	0.116918	0.0247515	2.75201e-06	0.0556	0.0366	0.1285	22.3131
1619	genus	Victivallis	rs56349194	A	G	-0.158501	0.0315231	6.25749e-07	0.0137	0.0474	0.7723	25.2817
1620	genus	Victivallis	rs911666	T	C	-0.118576	0.0263146	7.65244e-06	-0.0458	0.0393	0.243	20.3049
1621	genus	Alistipes	rs1107244	G	A	0.0758558	0.0171182	3.59062e-06	0.1311	0.0621	0.03468	19.6364
1622	genus	Alistipes	rs11769002	G	A	-0.0528793	0.0109389	1.44961e-06	-0.0025	0.0376	0.9477	23.3681
1623	genus	Alistipes	rs11958296	A	G	-0.0981222	0.0218272	9.29566e-06	-0.0204	0.0709	0.7733	20.2087
1624	genus	Alistipes	rs12990744	C	T	-0.0776618	0.0172986	8.20729e-06	-0.1179	0.0555	0.03347	20.1555
1625	genus	Alistipes	rs1689282	A	C	-0.0520061	0.0113942	5.27582e-06	0.0088	0.0376	0.8152	20.8325
1626	genus	Alistipes	rs2290844	C	T	0.0813969	0.0191632	9.10144e-06	-0.0605	0.0626	0.3341	18.0418
1627	genus	Alistipes	rs2450745	A	C	-0.080524	0.0184702	7.11836e-06	-0.1875	0.0654	0.004148	19.0067
1628	genus	Alistipes	rs2875322	C	T	0.0580945	0.0131432	8.77708e-06	-0.0287	0.045	0.5236	19.5374
1629	genus	Alistipes	rs4810359	A	G	-0.0652428	0.0146155	7.4967e-06	0.0034	0.0498	0.9457	19.9268
1630	genus	Alistipes	rs62576416	T	C	0.0492647	0.0109733	7.50361e-06	-0.0081	0.0371	0.8265	20.1557
1631	genus	Alistipes	rs67705352	T	G	-0.0532404	0.0110864	1.65124e-06	0.0131	0.0382	0.7327	23.0622
1632	genus	Alistipes	rs7129639	A	C	0.0524955	0.0109584	1.78423e-06	-0.009	0.0371	0.8083	22.9483
1633	genus	Alistipes	rs8130320	A	G	-0.049002	0.010717	4.83615e-06	-0.0783	0.0368	0.0334	20.9065
1634	genus	Allisonella	rs35110698	T	C	-0.146322	0.0320852	5.72321e-06	0.0351	0.0482	0.4673	20.7974
1635	genus	Allisonella	rs35778461	C	T	0.146679	0.0297186	1.20629e-06	0.1348	0.0468	0.00397	24.3601
1636	genus	Allisonella	rs594561	T	C	-0.112231	0.0251681	9.41109e-06	-0.0192	0.0372	0.6055	19.885
1637	genus	Allisonella	rs602075	G	A	-0.168974	0.0296976	3.56574e-08	-0.0104	0.0439	0.8126	32.3741
1638	genus	Allisonella	rs6742198	A	G	-0.149152	0.0316484	3.34511e-06	0.0358	0.0492	0.4675	22.2103
1639	genus	Allisonella	rs76904847	G	A	0.148523	0.0334857	6.08751e-06	-0.0987	0.0469	0.03525	19.6729
1640	genus	Allisonella	rs7898615	T	G	0.167966	0.0373586	8.87279e-06	0.1807	0.0522	0.0005309	20.2144
1641	genus	Anaerotruncus	rs10150232	A	G	0.0567088	0.0124877	6.67667e-06	0.0458	0.0412	0.2668	20.6222
1642	genus	Anaerotruncus	rs11018566	A	G	-0.156465	0.0366032	6.13705e-06	0.0493	0.088	0.5751	18.2724
1643	genus	Anaerotruncus	rs115414803	A	C	-0.144356	0.0317524	6.83471e-06	0.0392	0.093	0.6732	20.6689
1644	genus	Anaerotruncus	rs1272208	T	G	0.0611743	0.0129831	4.27986e-06	0.0087	0.0417	0.8347	22.2014
1645	genus	Anaerotruncus	rs1431492	C	T	-0.0654996	0.0146188	7.35563e-06	-0.0354	0.0511	0.488	20.0749
1646	genus	Anaerotruncus	rs17734739	T	C	0.0660052	0.014908	7.4278e-06	-0.0503	0.0463	0.2774	19.6028
1647	genus	Anaerotruncus	rs34449434	A	C	-0.0497004	0.0113402	9.85054e-06	-0.0411	0.0369	0.2657	19.2078
1648	genus	Anaerotruncus	rs4669806	G	T	0.0576389	0.0122994	2.42058e-06	-0.0425	0.0412	0.3019	21.9616
1649	genus	Anaerotruncus	rs6494922	A	G	0.0903106	0.0202257	6.62369e-06	-0.0635	0.0672	0.3447	19.9375
1650	genus	Anaerotruncus	rs6563550	T	C	0.0877135	0.0176745	2.34515e-07	0.1322	0.0621	0.03318	24.6285
1651	genus	Anaerotruncus	rs7155595	C	A	0.0539336	0.0118903	7.54988e-06	0.0562	0.0391	0.1499	20.5747
1652	genus	Anaerotruncus	rs8005030	C	T	0.0554447	0.0117854	2.28297e-06	0.0551	0.0391	0.1583	22.1325
1653	genus	Anaerotruncus	rs9347879	T	C	0.050618	0.011049	4.22328e-06	-0.048	0.0367	0.1904	20.9877
1654	genus	Bifidobacterium	rs12022129	A	G	-0.0619356	0.0138937	7.9965e-06	0.0013	0.0443	0.9766	19.8722
1655	genus	Bifidobacterium	rs2491158	A	G	-0.0712624	0.015983	8.04711e-06	-0.0598	0.0476	0.2087	19.8794
1656	genus	Bifidobacterium	rs2686790	C	T	-0.070741	0.0157926	7.49894e-06	-0.1056	0.0524	0.04378	20.0648
1657	genus	Bifidobacterium	rs4957061	T	C	0.0534239	0.0117431	5.77936e-06	-0.0141	0.0368	0.7004	20.6969
1658	genus	Bifidobacterium	rs540489	T	G	-0.0637641	0.0138746	5.19457e-06	0.04	0.0418	0.3381	21.1209
1659	genus	Bifidobacterium	rs55888705	A	G	0.0546319	0.0121139	6.67022e-06	-0.0325	0.0373	0.3842	20.3388
1660	genus	Bifidobacterium	rs5746486	T	C	-0.0536216	0.0120801	8.99953e-06	0.0255	0.0378	0.4996	19.7033
1661	genus	Bifidobacterium	rs62181700	G	A	-0.0624643	0.0131205	2.17245e-06	-0.0002	0.0399	0.9963	22.6654
1662	genus	Bifidobacterium	rs7322849	T	C	0.112428	0.0201813	1.08368e-08	0.0105	0.062	0.8657	31.0349
1663	genus	Bifidobacterium	rs73797465	T	G	-0.0953566	0.0209236	4.38157e-06	-0.0606	0.0733	0.4083	20.7696
1664	genus	Bifidobacterium	rs75344046	C	T	0.232354	0.0505979	4.86351e-06	-0.0259	0.106	0.807	21.088
1665	genus	Bifidobacterium	rs857444	C	T	0.0558234	0.0121219	3.571e-06	-0.0462	0.0383	0.2281	21.2076
1666	genus	Bilophila	rs11069458	C	T	0.0680947	0.015503	7.71543e-06	0.0287	0.0462	0.5351	19.2928
1667	genus	Bilophila	rs1241171	G	A	-0.0692654	0.0150148	4.24033e-06	0.0238	0.0425	0.5751	21.2811
1668	genus	Bilophila	rs1571225	T	C	-0.0826826	0.0170621	1.1229e-06	0.0427	0.0516	0.4081	23.4835
1669	genus	Bilophila	rs2728491	T	G	0.0627416	0.0139456	6.33257e-06	0.0498	0.0403	0.2168	20.2412
1670	genus	Bilophila	rs3827020	C	T	0.0766479	0.0160642	1.78875e-06	0.0199	0.047	0.6712	22.7658
1671	genus	Bilophila	rs4798126	G	A	0.073288	0.016799	7.14661e-06	-0.0569	0.0502	0.2572	19.0326
1672	genus	Bilophila	rs542415	T	C	-0.0613623	0.0133436	4.70945e-06	0.0501	0.0387	0.1958	21.1474
1673	genus	Bilophila	rs60178956	G	A	-0.0624818	0.0141485	8.0562e-06	-0.0055	0.0426	0.8982	19.5023
1674	genus	Bilophila	rs6793291	A	C	-0.112729	0.0241633	3.11322e-06	0.0788	0.0626	0.208	21.765
1675	genus	Bilophila	rs72676854	T	C	0.123209	0.026882	5.62264e-06	0.036	0.07	0.6069	21.0069
1676	genus	Bilophila	rs7802841	A	C	-0.0670097	0.0137701	1.76954e-06	0.0274	0.0389	0.4821	23.6811
1677	genus	Bilophila	rs9899990	A	G	-0.102702	0.0233878	9.06692e-06	-0.0275	0.0684	0.6874	19.2832
1678	genus	Blautia	rs115043014	G	A	-0.206605	0.043992	5.18597e-06	0.0193	0.0826	0.815	22.0564
1679	genus	Blautia	rs2788271	G	T	0.0575596	0.0133492	7.16391e-06	0.0707	0.0492	0.1513	18.592
1680	genus	Candidatus Soleaferrea	rs10090365	G	A	0.0834413	0.0180989	4.17311e-06	0.0467	0.0369	0.2048	21.2548
1681	genus	Candidatus Soleaferrea	rs10108780	A	G	-0.092834	0.0199807	3.64083e-06	0.0004	0.0404	0.9915	21.587
1682	genus	Candidatus Soleaferrea	rs10809135	C	T	-0.0834858	0.0182426	5.4718e-06	-0.0665	0.0365	0.0688	20.9436
1683	genus	Candidatus Soleaferrea	rs4294381	C	T	-0.112197	0.023186	1.36848e-06	0.0107	0.0498	0.8298	23.4159
1684	genus	Candidatus Soleaferrea	rs4678258	T	C	0.0986136	0.0215646	5.53184e-06	0.0284	0.0421	0.499	20.9118
1685	genus	Candidatus Soleaferrea	rs6489992	A	G	-0.0840437	0.0187031	7.88787e-06	-0.0005	0.0378	0.9892	20.1922
1686	genus	Candidatus Soleaferrea	rs6494306	A	G	-0.0969304	0.0214221	5.80056e-06	-0.0087	0.0454	0.8485	20.4737
1687	genus	Candidatus Soleaferrea	rs7400877	C	T	0.0951085	0.0212799	9.29458e-06	0.0011	0.0432	0.9792	19.9756
1688	genus	Candidatus Soleaferrea	rs9973954	G	A	-0.0892075	0.0195401	5.94799e-06	-0.0211	0.0397	0.5958	20.8425
1689	genus	Coprobacter	rs11532348	C	T	-0.103931	0.0226826	5.71189e-06	-0.0493	0.0481	0.3055	20.9945
1690	genus	Coprobacter	rs12684609	T	C	0.100827	0.0220366	6.10183e-06	-0.069	0.046	0.1335	20.9346
1691	genus	Coprobacter	rs12996055	A	C	0.0921817	0.0209405	8.07644e-06	-0.0387	0.0514	0.4511	19.3783
1692	genus	Coprobacter	rs143662916	C	T	0.253264	0.0540141	3.07249e-06	-0.1643	0.0932	0.07797	21.9853
1693	genus	Coprobacter	rs213863	T	C	0.0887412	0.0188377	2.34882e-06	0.0295	0.0412	0.4736	22.1919
1694	genus	Coprobacter	rs28402691	T	C	0.110695	0.0251199	9.55675e-06	0.008	0.0514	0.8759	19.4187
1695	genus	Coprobacter	rs305411	A	G	0.129218	0.0264518	1.00907e-06	0.0258	0.0529	0.625	23.8636
1696	genus	Coprobacter	rs3828477	G	T	-0.0912179	0.019569	2.88975e-06	0.0412	0.0419	0.3262	21.7282
1697	genus	Coprobacter	rs72821405	T	C	-0.147365	0.0319978	4.75762e-06	-0.1191	0.0627	0.05774	21.2104
1698	genus	Coprococcus3	rs10810043	G	A	-0.0515518	0.0115923	9.27428e-06	-0.0198	0.0379	0.6013	19.7765
1699	genus	Coprococcus3	rs11077359	C	T	0.0645443	0.0148833	9.63607e-06	-0.0451	0.0453	0.3191	18.8069
1700	genus	Coprococcus3	rs11080344	C	T	0.0516921	0.0113054	4.78696e-06	-0.0106	0.0366	0.7717	20.9063
1701	genus	Coprococcus3	rs13394391	C	T	-0.0709302	0.0150918	2.20318e-06	0.0157	0.0486	0.747	22.0892
1702	genus	Coprococcus3	rs178271	C	T	-0.145257	0.0294239	7.81088e-07	-0.0214	0.0746	0.7742	24.371
1703	genus	Coprococcus3	rs4575475	A	G	-0.0619514	0.0137787	7.04288e-06	0.0038	0.044	0.9303	20.2156
1704	genus	Coprococcus3	rs7521171	A	G	0.0596434	0.0129279	4.32245e-06	-0.017	0.0392	0.6648	21.2848
1705	genus	Coprococcus3	rs8100692	T	C	0.0577411	0.0113476	4.16457e-07	-0.0296	0.0373	0.4267	25.8918
1706	genus	Dorea	rs11150408	G	T	-0.0488254	0.0109063	7.05781e-06	0.0076	0.0368	0.8355	20.0418
1707	genus	Dorea	rs12537781	T	C	-0.055544	0.0125223	9.15145e-06	-0.0549	0.0453	0.2251	19.6746
1708	genus	Dorea	rs13279148	G	A	0.0715309	0.0150878	2.25284e-06	0.0462	0.0482	0.337	22.4769
1709	genus	Dorea	rs1899291	T	C	-0.0697217	0.0150285	4.56688e-06	0.0792	0.0536	0.1395	21.5231
1710	genus	Dorea	rs3005511	G	A	-0.0516127	0.0112852	5.28701e-06	-0.0453	0.0379	0.232	20.9168
1711	genus	Dorea	rs345219	G	T	0.0497368	0.0112621	8.80055e-06	-0.0607	0.0376	0.1064	19.5037
1712	genus	Dorea	rs3752849	G	A	0.163846	0.036608	7.68051e-06	-0.0982	0.0867	0.2574	20.0318
1713	genus	Dorea	rs4793307	C	T	0.0574165	0.0122472	4.00691e-06	-0.0846	0.0436	0.05238	21.9786
1714	genus	Dorea	rs62503162	A	G	-0.0974091	0.0194379	7.46603e-07	0.087	0.0617	0.1584	25.1131
1715	genus	Dorea	rs73729431	C	T	-0.13745	0.0299983	3.16738e-06	0.1861	0.067	0.005477	20.994
1716	genus	Erysipelatoclostridium	rs1434153	G	A	-0.0684526	0.0152443	6.85299e-06	-0.0446	0.0407	0.2725	20.1635
1717	genus	Erysipelatoclostridium	rs16936671	C	T	-0.0968026	0.0217883	6.0431e-06	-0.0587	0.0532	0.2695	19.7391
1718	genus	Erysipelatoclostridium	rs17804233	C	T	0.0662914	0.0144203	4.58606e-06	-0.0422	0.0365	0.2475	21.1332
1719	genus	Erysipelatoclostridium	rs2901723	A	C	-0.0641339	0.0144295	8.79468e-06	-0.0135	0.0368	0.7142	19.7548
1720	genus	Erysipelatoclostridium	rs340991	A	G	-0.0740482	0.0158891	3.74938e-06	0.0473	0.041	0.2489	21.7185
1721	genus	Erysipelatoclostridium	rs3804326	A	G	0.14147	0.0336352	9.85281e-06	0.0582	0.0702	0.4074	17.6905
1722	genus	Erysipelatoclostridium	rs45480394	T	G	-0.0687134	0.0151835	7.66161e-06	0.0475	0.0378	0.2085	20.4804
1723	genus	Erysipelatoclostridium	rs58236560	G	T	-0.111157	0.0234426	2.16118e-06	-0.0669	0.0578	0.2475	22.4834
1724	genus	Erysipelatoclostridium	rs61806970	C	T	0.142548	0.0320688	9.09411e-06	0.1201	0.0815	0.1402	19.7586
1725	genus	Erysipelatoclostridium	rs622418	A	G	-0.0668051	0.0143224	3.68154e-06	0.0431	0.0365	0.2373	21.7564
1726	genus	Erysipelatoclostridium	rs710230	C	T	-0.143381	0.0281514	6.33126e-07	0.0861	0.0698	0.2176	25.9408
1727	genus	Erysipelatoclostridium	rs7221249	G	A	-0.0839861	0.0142741	4.30953e-09	0.0144	0.0369	0.6962	34.6192
1728	genus	Escherichia Shigella	rs112767262	T	C	0.0732963	0.0163589	8.20635e-06	-0.0678	0.0475	0.1537	20.075
1729	genus	Escherichia Shigella	rs113127095	A	G	0.151009	0.0323434	3.3335e-06	0.0599	0.0778	0.4415	21.7989
1730	genus	Escherichia Shigella	rs113513883	A	G	0.172283	0.038041	5.27716e-06	0.0633	0.0746	0.3958	20.5107
1731	genus	Escherichia Shigella	rs1154904	G	A	0.0613376	0.0130644	3.03753e-06	-0.0234	0.0366	0.5232	22.0432
1732	genus	Escherichia Shigella	rs118526	A	C	0.0594401	0.013598	7.99558e-06	0.0001	0.0369	0.9982	19.1077
1733	genus	Escherichia Shigella	rs2798105	A	G	-0.100851	0.0222045	8.24499e-06	-0.0438	0.0589	0.4569	20.629
1734	genus	Escherichia Shigella	rs4731451	G	A	-0.0609885	0.0135157	7.47309e-06	-0.08	0.0381	0.03593	20.3619
1735	genus	Escherichia Shigella	rs57024273	T	C	0.0626172	0.0139919	9.70465e-06	0.0319	0.0387	0.4098	20.0278
1736	genus	Escherichia Shigella	rs592299	T	C	-0.0592004	0.0129486	4.76925e-06	0.0199	0.0368	0.5885	20.9028
1737	genus	Escherichia Shigella	rs73208162	A	G	-0.119296	0.024839	2.19392e-06	-0.1649	0.0853	0.05322	23.0666
1738	genus	Eubacterium brachy group	rs112617308	T	C	-0.170873	0.0362844	2.38035e-06	0.0365	0.0632	0.5634	22.1772
1739	genus	Eubacterium brachy group	rs12151423	G	A	-0.101329	0.0227324	9.27043e-06	0.0039	0.0365	0.9157	19.869
1740	genus	Eubacterium brachy group	rs13139592	T	C	-0.145997	0.0327192	7.96746e-06	0.0478	0.0508	0.3459	19.9105
1741	genus	Eubacterium brachy group	rs1384962	G	A	-0.120888	0.0266264	6.99294e-06	0.0445	0.0441	0.3122	20.613
1742	genus	Eubacterium brachy group	rs2913110	T	C	-0.105143	0.022942	4.55806e-06	-0.0007	0.0376	0.9849	21.0038
1743	genus	Eubacterium brachy group	rs4862235	A	G	-0.104806	0.0225751	3.73147e-06	-0.0255	0.0371	0.4923	21.5533
1744	genus	Eubacterium brachy group	rs62348779	T	C	-0.201481	0.043286	3.7812e-06	0.0394	0.0721	0.585	21.6657
1745	genus	Eubacterium brachy group	rs6591893	A	G	-0.108225	0.0240319	7.34345e-06	-0.0053	0.0403	0.8949	20.2805
1746	genus	Eubacterium brachy group	rs720439	G	A	0.111927	0.0251252	7.0283e-06	0.0379	0.0399	0.342	19.845
1747	genus	Eubacterium brachy group	rs73199919	T	C	-0.236717	0.0531335	8.1553e-06	0.071	0.0773	0.3584	19.8482
1748	genus	ubacterium coprostanoligenes group	rs1020520	T	G	-0.0590705	0.0132929	8.88976e-06	0.1213	0.0436	0.005357	19.747
1749	genus	ubacterium coprostanoligenes group	rs10444197	A	G	-0.0505823	0.0113455	5.98467e-06	0.0178	0.0378	0.6379	19.877
1750	genus	ubacterium coprostanoligenes group	rs11052069	C	T	-0.0477832	0.0107833	9.37951e-06	0.0513	0.0368	0.163	19.6357
1751	genus	ubacterium coprostanoligenes group	rs11720857	C	T	0.0630776	0.0144485	9.26254e-06	-0.0323	0.0484	0.5036	19.0592
1752	genus	ubacterium coprostanoligenes group	rs12906958	C	T	-0.0533159	0.0115935	4.348e-06	-0.0201	0.039	0.6066	21.1487
1753	genus	ubacterium coprostanoligenes group	rs17159861	C	T	0.0962228	0.0168388	1.03786e-08	-0.0038	0.0556	0.9451	32.6538
1754	genus	ubacterium coprostanoligenes group	rs2644213	A	G	-0.0538845	0.0121245	9.85644e-06	0.079	0.0429	0.06527	19.7515
1755	genus	ubacterium coprostanoligenes group	rs4076415	G	T	-0.0515152	0.0110294	1.98976e-06	0.0653	0.0374	0.08118	21.8156
1756	genus	ubacterium coprostanoligenes group	rs62024432	C	T	-0.0769698	0.0172101	7.50205e-06	0.1002	0.0567	0.07728	20.002
1757	genus	ubacterium coprostanoligenes group	rs6762473	A	C	-0.0521584	0.0112353	4.26108e-06	-0.0167	0.0386	0.6652	21.5516
1758	genus	ubacterium coprostanoligenes group	rs76898927	G	A	0.123055	0.0266375	4.78983e-06	0.1751	0.0801	0.02881	21.3408
1759	genus	ubacterium coprostanoligenes group	rs79895140	T	C	-0.0641017	0.0141153	8.61807e-06	-0.0742	0.0439	0.09079	20.6233
1760	genus	ubacterium coprostanoligenes group	rs9648214	T	C	-0.0828719	0.016431	2.52029e-07	0.0045	0.057	0.937	25.4382
1761	genus	Eubacterium eligens group	rs12719051	A	G	0.0916626	0.0208183	7.11771e-06	0.0086	0.0667	0.8971	19.3863
1762	genus	Eubacterium eligens group	rs182318	G	A	-0.0824941	0.0195615	8.39827e-06	0.0806	0.0637	0.2059	17.7845
1763	genus	Eubacterium eligens group	rs2200429	A	G	-0.0888825	0.0198479	5.29724e-06	0.0044	0.0658	0.9466	20.0541
1764	genus	Eubacterium eligens group	rs265534	T	G	-0.0563756	0.0120127	2.26757e-06	0.0526	0.037	0.1552	22.0242
1765	genus	Eubacterium eligens group	rs4583233	A	C	0.0670205	0.0128122	2.83851e-07	0.051	0.039	0.1916	27.3633
1766	genus	Eubacterium eligens group	rs56080211	T	C	-0.123093	0.0282743	9.14282e-06	0.0376	0.0759	0.6208	18.9532
1767	genus	Eubacterium eligens group	rs6923695	T	G	0.103268	0.0229525	4.87405e-06	0.0726	0.0743	0.3289	20.2428
1768	genus	Eubacterium ruminantium group	rs10131724	C	A	0.199832	0.0414577	2.38666e-06	0.0517	0.0903	0.567	23.2338
1769	genus	Eubacterium ruminantium group	rs10923018	G	A	0.0726438	0.0160924	6.79548e-06	0.0736	0.0368	0.04537	20.3777
1770	genus	Eubacterium ruminantium group	rs11637981	T	G	0.073258	0.0160888	5.43676e-06	0.0307	0.0367	0.4026	20.733
1771	genus	Eubacterium ruminantium group	rs13025464	C	T	0.0737077	0.0163786	6.96835e-06	-0.0218	0.0376	0.5625	20.2522
1772	genus	Eubacterium ruminantium group	rs139749	C	T	-0.0845439	0.0171791	8.58836e-07	0.0304	0.0381	0.4258	24.2194
1773	genus	Eubacterium ruminantium group	rs16891896	G	A	-0.174787	0.0390573	2.38122e-06	0.0761	0.0895	0.395	20.0269
1774	genus	Eubacterium ruminantium group	rs17519472	C	T	0.107804	0.0233984	4.7036e-06	0.0078	0.0531	0.8825	21.2274
1775	genus	Eubacterium ruminantium group	rs209813	G	A	-0.103488	0.0236391	9.23145e-06	-0.0192	0.0507	0.7051	19.1654
1776	genus	Eubacterium ruminantium group	rs2116427	A	G	0.0911461	0.0182353	4.67369e-07	-0.0655	0.0433	0.1304	24.9833
1777	genus	Eubacterium ruminantium group	rs2229917	A	G	0.153538	0.0323922	2.15894e-06	-0.0392	0.0684	0.5668	22.4673
1778	genus	Eubacterium ruminantium group	rs2817174	C	T	-0.0734306	0.0163687	7.86955e-06	0.0519	0.037	0.1604	20.1245
1779	genus	Eubacterium ruminantium group	rs57340348	T	C	-0.0979429	0.0212166	4.93276e-06	0.0314	0.0459	0.4945	21.3105
1780	genus	Eubacterium ruminantium group	rs606117	G	A	-0.0833243	0.018056	4.81637e-06	0.0267	0.0397	0.5015	21.2961
1781	genus	Eubacterium ruminantium group	rs6676699	T	G	0.0888124	0.0196447	6.37984e-06	0.0629	0.0468	0.1793	20.4388
1782	genus	Eubacterium ruminantium group	rs7000472	G	A	0.0762282	0.016523	4.06846e-06	-0.0521	0.0376	0.1655	21.284
1783	genus	Eubacterium ruminantium group	rs72836424	C	T	-0.139825	0.030069	2.62126e-06	0.0877	0.0674	0.1937	21.6238
1784	genus	Eubacterium ruminantium group	rs73139629	A	C	-0.115098	0.0247909	5.36204e-06	0.0282	0.052	0.5881	21.5551
1785	genus	Faecalibacterium	rs10927394	G	T	-0.232262	0.0512364	7.01892e-06	-0.0372	0.1011	0.7131	20.5494
1786	genus	Faecalibacterium	rs114946999	C	T	-0.0861565	0.01896	5.69574e-06	-0.1075	0.0688	0.1183	20.649
1787	genus	Faecalibacterium	rs11776390	T	C	-0.078354	0.017183	6.39676e-06	-0.0319	0.0556	0.5664	20.7933
1788	genus	Faecalibacterium	rs1271565	C	T	-0.0576251	0.0119649	1.3017e-06	0.0145	0.0406	0.7212	23.1956
1789	genus	Faecalibacterium	rs2835874	T	C	-0.0866356	0.0196496	7.54397e-06	-0.1246	0.0674	0.06453	19.4395
1790	genus	Faecalibacterium	rs6910935	G	A	-0.134864	0.0277032	1.37848e-06	-0.0866	0.0872	0.3204	23.6991
1791	genus	Faecalibacterium	rs75499067	C	T	0.227585	0.0465522	1.76449e-06	0.082	0.0829	0.3228	23.9005
1792	genus	Faecalibacterium	rs79656633	T	C	0.145631	0.0323019	8.13561e-06	0.1503	0.0705	0.03296	20.326
1793	genus	Faecalibacterium	rs9536330	T	C	-0.048317	0.010797	5.33261e-06	-0.0568	0.0378	0.1336	20.026
1794	genus	Flavonifractor	rs114873521	C	T	-0.130067	0.0294087	7.12525e-06	0.043	0.0727	0.5543	19.5606
1795	genus	Flavonifractor	rs11811696	T	C	-0.116063	0.0241012	2.07348e-06	0.0071	0.059	0.9044	23.1905
1796	genus	Flavonifractor	rs34066017	A	G	0.0764294	0.0159789	1.52086e-06	0.0013	0.0413	0.9751	22.8785
1797	genus	Holdemanella	rs17586763	T	C	-0.227285	0.0510135	7.71951e-06	0.1335	0.0911	0.1427	19.8505
1798	genus	Holdemanella	rs1926302	G	A	-0.107972	0.0231421	7.50136e-06	0.0306	0.0542	0.5728	21.7679
1799	genus	Holdemanella	rs34187114	C	A	-0.104505	0.022601	5.13499e-06	0.0346	0.0486	0.4773	21.3805
1800	genus	Holdemanella	rs35228298	G	A	0.0934832	0.0202886	7.29844e-06	0.0052	0.043	0.9041	21.2306
1801	genus	Holdemanella	rs4541991	T	C	-0.0927334	0.0194435	2.10092e-06	0.0368	0.0444	0.4072	22.747
1802	genus	Holdemanella	rs607782	C	T	0.0854214	0.0172515	7.19449e-07	0.0167	0.0386	0.6654	24.5177
1803	genus	Holdemanella	rs62113381	T	C	-0.105447	0.0232029	5.53886e-06	-0.0245	0.0519	0.6362	20.653
1804	genus	Holdemanella	rs73011279	T	C	-0.0961669	0.0199336	1.36044e-06	0.0198	0.0457	0.6643	23.2745
1805	genus	Holdemanella	rs75764681	T	C	-0.283103	0.0598999	1.94272e-06	0.0057	0.0793	0.9425	22.3376
1806	genus	Holdemanella	rs8113760	G	A	0.078999	0.01734	4.62392e-06	-0.0231	0.0393	0.5569	20.7561
1807	genus	Howardella	rs10048062	C	T	-0.147352	0.0336531	8.58875e-06	-0.0812	0.0547	0.1382	19.1718
1808	genus	Howardella	rs12452946	A	G	-0.105833	0.0228941	3.80391e-06	0.0078	0.0366	0.8316	21.3695
1809	genus	Howardella	rs1484873	G	A	0.227831	0.046335	2.55918e-06	0.0022	0.0878	0.9799	24.1773
1810	genus	Howardella	rs17167098	G	A	-0.169366	0.0352068	1.12323e-06	-0.0336	0.0599	0.5749	23.1419
1811	genus	Howardella	rs2154047	A	C	0.192557	0.0420093	9.97034e-06	0.0316	0.0752	0.6745	21.0101
1812	genus	Howardella	rs36081916	T	C	-0.18123	0.0402987	4.70046e-06	0.0261	0.058	0.6528	20.2245
1813	genus	Howardella	rs3791893	A	G	0.147035	0.034023	9.49708e-06	-0.1058	0.0588	0.0721	18.6765
1814	genus	Howardella	rs609430	T	G	-0.112045	0.0239328	3.34488e-06	-0.0545	0.0384	0.1559	21.9178
1815	genus	Howardella	rs672217	G	A	0.164146	0.0349993	3.52468e-06	-0.0688	0.0603	0.2538	21.9959
1816	genus	Howardella	rs901099	T	G	-0.12718	0.0250924	6.5286e-07	-0.0276	0.0402	0.4927	25.6894
1817	genus	Hungatella	rs10044993	A	C	-0.139547	0.0316748	8.06659e-06	0.0205	0.0542	0.7047	19.4095
1818	genus	Hungatella	rs13128780	T	C	-0.149725	0.0312777	1.74997e-06	0.0113	0.0545	0.8353	22.915
1819	genus	Hungatella	rs13249325	T	G	-0.100023	0.0225883	9.6917e-06	-0.0286	0.038	0.4509	19.608
1820	genus	Hungatella	rs17092615	G	A	0.152235	0.0337867	7.37683e-06	-0.0478	0.0558	0.3917	20.3019
1821	genus	Hungatella	rs72759041	G	T	-0.126025	0.0282242	3.86091e-06	-0.0699	0.0457	0.1261	19.9375
1822	genus	Lachnospiraceae UCG004	rs11128180	A	G	0.0648288	0.0140126	4.51742e-06	-0.0173	0.0423	0.683	21.4042
1823	genus	Lachnospiraceae UCG004	rs12072562	T	C	0.133104	0.0303566	7.07375e-06	0.0174	0.0803	0.8281	19.2254
1824	genus	Lachnospiraceae UCG004	rs12673420	G	A	0.0554351	0.0118375	2.98078e-06	0.0204	0.0367	0.5782	21.9306
1825	genus	Lachnospiraceae UCG004	rs12747809	A	G	0.062197	0.0125685	8.64868e-07	0.0217	0.0392	0.5797	24.4891
1826	genus	Lachnospiraceae UCG004	rs12894272	G	A	-0.0579792	0.0125229	4.3395e-06	0.0428	0.0402	0.2868	21.4355
1827	genus	Lachnospiraceae UCG004	rs233486	G	A	0.0799088	0.017766	6.28463e-06	0.0061	0.059	0.9173	20.2307
1828	genus	Lachnospiraceae UCG004	rs2726805	A	G	0.0548397	0.0120844	6.30406e-06	0.0441	0.0377	0.2421	20.594
1829	genus	Lachnospiraceae UCG004	rs2882478	G	A	-0.0577091	0.0118338	1.20812e-06	0.0465	0.0366	0.2041	23.7815
1830	genus	Lachnospiraceae UCG004	rs35182105	A	G	-0.109724	0.024221	4.86508e-06	0.0175	0.0651	0.7884	20.522
1831	genus	Lachnospiraceae UCG004	rs6656451	T	C	0.05436	0.011947	5.56775e-06	0.0053	0.0369	0.8855	20.7034
1832	genus	Lachnospiraceae UCG004	rs7629954	A	G	0.108441	0.023825	5.77218e-06	-0.0986	0.0678	0.146	20.7167
1833	genus	Lachnospiraceae UCG010	rs10414815	C	T	-0.10453	0.0230253	4.23975e-06	0.0409	0.0547	0.4541	20.6097
1834	genus	Lachnospiraceae UCG010	rs11192447	A	G	0.126592	0.024345	4.68954e-07	-0.0234	0.0734	0.75	27.0391
1835	genus	Lachnospiraceae UCG010	rs12346653	C	T	0.0657686	0.0139569	2.70321e-06	0.0184	0.04	0.645	22.2054
1836	genus	Lachnospiraceae UCG010	rs17730011	G	A	-0.0702357	0.015706	7.84603e-06	-0.0529	0.0465	0.2549	19.9979
1837	genus	Lachnospiraceae UCG010	rs2833528	T	C	0.0562148	0.0127763	9.91996e-06	0.0066	0.0379	0.8627	19.3594
1838	genus	Lachnospiraceae UCG010	rs336138	G	T	0.0779543	0.0171865	7.48411e-06	-0.0492	0.0492	0.3169	20.5734
1839	genus	Lachnospiraceae UCG010	rs4576377	C	A	0.0572001	0.0127043	7.63062e-06	0.0303	0.0384	0.4306	20.2718
1840	genus	Lachnospiraceae UCG010	rs72894957	G	A	0.222263	0.0486425	5.68434e-06	-0.0042	0.082	0.9593	20.8787
1841	genus	Lachnospiraceae UCG010	rs74315802	G	T	0.0867262	0.0183477	3.19007e-06	0.0831	0.0546	0.1279	22.3428
1842	genus	Lachnospiraceae UCG010	rs9981767	A	C	0.0655062	0.0131994	9.96369e-07	-0.0198	0.0389	0.6109	24.6295
1843	genus	Lachnospira	rs56791201	C	T	-0.051823	0.0110697	2.9282e-06	0.009	0.0369	0.8074	21.9166
1844	genus	Olsenella	rs1035588	A	G	-0.108148	0.0236848	4.85501e-06	-0.0146	0.038	0.7004	20.8496
1845	genus	Olsenella	rs17148768	G	A	0.140434	0.0295602	2.19842e-06	0.0325	0.0466	0.4854	22.5699
1846	genus	Olsenella	rs2759329	A	G	0.111131	0.0237218	3.43202e-06	0.0158	0.0375	0.6739	21.947
1847	genus	Olsenella	rs35225860	A	G	-0.223604	0.0482391	3.87044e-06	-0.0256	0.0832	0.7584	21.4863
1848	genus	Olsenella	rs6046522	C	T	0.122938	0.0269928	4.48456e-06	0.0011	0.0401	0.9787	20.7432
1849	genus	Olsenella	rs61090148	A	G	-0.104783	0.0231343	6.43724e-06	-0.0087	0.037	0.8136	20.5149
1850	genus	Olsenella	rs62112538	C	T	-0.19943	0.0407033	1.1882e-06	0.0193	0.0624	0.7573	24.0061
1851	genus	Olsenella	rs72691585	C	A	-0.249079	0.0520814	2.95291e-06	-0.0714	0.0798	0.3708	22.8723
1852	genus	Olsenella	rs7540303	C	T	0.108044	0.023638	5.32023e-06	-0.0102	0.0375	0.7848	20.892
1853	genus	Olsenella	rs8066522	A	G	0.106529	0.0240379	9.70085e-06	0.037	0.038	0.3309	19.6401
1854	genus	Olsenella	rs9460691	C	A	0.119966	0.0268645	7.2835e-06	-0.0177	0.0429	0.68	19.9415
1855	genus	Oscillibacter	rs11627628	T	C	0.143961	0.0290223	1.00921e-06	-0.0975	0.0689	0.1571	24.6052
1856	genus	Oscillibacter	rs11990279	T	C	-0.0824934	0.0180457	4.94299e-06	0.0571	0.0428	0.1818	20.8973
1857	genus	Oscillibacter	rs12649930	T	G	0.121589	0.0259612	4.09383e-06	0.0089	0.0584	0.8787	21.9351
1858	genus	Oscillibacter	rs133832	A	C	-0.0795527	0.0162411	1.1472e-06	-0.0619	0.0398	0.1196	23.9927
1859	genus	Oscillibacter	rs16866406	A	G	0.0988765	0.0208795	3.07822e-06	0.0312	0.0525	0.5516	22.4257
1860	genus	Oscillibacter	rs16934185	A	G	-0.129568	0.028157	4.38036e-06	0.0476	0.0638	0.4555	21.175
1861	genus	Oscillibacter	rs36095275	C	T	-0.0752368	0.0156861	1.39627e-06	-0.0574	0.0384	0.1343	23.0054
1862	genus	Oscillibacter	rs4506202	G	A	0.0711323	0.0152261	3.20826e-06	-0.0723	0.0369	0.0498	21.8251
1863	genus	Oscillibacter	rs61883564	A	G	-0.101351	0.0221016	3.38712e-06	-0.0487	0.0544	0.3704	21.0285
1864	genus	Oscillibacter	rs62206502	A	C	0.0681423	0.0151349	6.59888e-06	0.0357	0.0371	0.3351	20.271
1865	genus	Oscillibacter	rs75453768	G	T	0.12212	0.0268629	5.34737e-06	0.0049	0.063	0.9379	20.6665
1866	genus	Oscillibacter	rs761240	G	T	0.17664	0.0388812	2.0384e-06	-0.1008	0.0678	0.1372	20.6395
1867	genus	Oscillibacter	rs9393920	G	A	0.0744662	0.0151081	9.92247e-07	-0.0283	0.037	0.4437	24.294
1868	genus	Paraprevotella	rs10842464	C	T	0.0758215	0.0172568	6.59721e-06	0.0095	0.0374	0.8002	19.3048
1869	genus	Paraprevotella	rs140997932	T	C	-0.162376	0.0354178	2.1112e-06	0.0652	0.0763	0.3927	21.0184
1870	genus	Paraprevotella	rs145020347	A	G	-0.12465	0.0262323	4.03005e-06	0.0622	0.0571	0.2758	22.5794
1871	genus	Paraprevotella	rs17109926	A	G	-0.0988335	0.0216172	6.75274e-06	-0.0819	0.0536	0.1264	20.903
1872	genus	Paraprevotella	rs17785622	A	G	0.248065	0.0524304	1.92659e-06	0.0178	0.0874	0.839	22.3854
1873	genus	Paraprevotella	rs2081023	A	G	-0.122561	0.0236507	2.63797e-07	-0.0532	0.0607	0.3816	26.8545
1874	genus	Paraprevotella	rs3008582	T	C	0.10572	0.0227246	4.35993e-06	-0.0597	0.0527	0.2571	21.6432
1875	genus	Paraprevotella	rs3801748	G	A	0.0779721	0.0171691	5.20176e-06	0.0002	0.0375	0.995	20.6245
1876	genus	Paraprevotella	rs4756632	G	T	-0.138905	0.0289897	3.81751e-06	-0.0124	0.0649	0.8487	22.9588
1877	genus	Paraprevotella	rs4767113	C	T	0.0882466	0.018382	2.14358e-06	-0.0156	0.04	0.6962	23.0468
1878	genus	Paraprevotella	rs7240324	T	G	-0.10229	0.0226948	5.95895e-06	0.0164	0.0474	0.7291	20.3149
1879	genus	Paraprevotella	rs9602779	A	C	-0.106692	0.0220264	6.9274e-07	0.0027	0.0493	0.9565	23.4626
1880	genus	Paraprevotella	rs9900242	A	G	-0.0852967	0.0175212	1.14067e-06	0.0149	0.0389	0.7009	23.6994
1881	genus	Parasutterella	rs10899911	A	G	-0.0717102	0.0148151	1.15271e-06	0.0646	0.0412	0.1172	23.4289
1882	genus	Parasutterella	rs11715853	G	A	-0.0662952	0.0146114	6.22917e-06	-0.0457	0.0394	0.246	20.5864
1883	genus	Parasutterella	rs2090816	C	A	-0.0840967	0.0177315	2.89714e-06	0.0039	0.0496	0.9369	22.494
1884	genus	Parasutterella	rs35055552	T	C	0.109554	0.0235433	3.3485e-06	-0.0701	0.0682	0.304	21.6532
1885	genus	Parasutterella	rs55877868	A	C	-0.104458	0.0228089	2.87071e-06	-0.0852	0.0621	0.1701	20.9737
1886	genus	Parasutterella	rs62273907	A	G	0.229468	0.0502262	5.88383e-06	-0.0523	0.099	0.597	20.8729
1887	genus	Parasutterella	rs6809952	G	A	-0.0684957	0.0150892	8.13355e-06	0.0035	0.0412	0.9314	20.606
1888	genus	Parasutterella	rs6828768	C	T	0.0636852	0.0132645	1.78328e-06	0.1051	0.0368	0.004345	23.0513
1889	genus	Parasutterella	rs7303158	C	T	0.0646859	0.0134256	1.32776e-06	-0.0077	0.0367	0.8329	23.2141
1890	genus	Parasutterella	rs7311004	C	T	0.0617522	0.0136438	5.92052e-06	0.0087	0.0379	0.8181	20.4849
1891	genus	Parasutterella	rs78383039	T	C	-0.146315	0.0297119	1.57438e-06	-0.0872	0.0775	0.2606	24.2503
1892	genus	Parasutterella	rs8039785	G	T	-0.0618345	0.0133	3.62093e-06	0.0419	0.0369	0.2556	21.6152
1893	genus	Parasutterella	rs823424	G	A	-0.0713448	0.0156958	4.95291e-06	-0.0107	0.0447	0.8106	20.6613
1894	genus	Phascolarctobacterium	rs11929846	T	C	-0.0697199	0.0157969	8.88423e-06	-0.0445	0.0439	0.311	19.4791
1895	genus	Phascolarctobacterium	rs12618201	A	G	0.0641657	0.0138202	3.37699e-06	0.0171	0.0388	0.6592	21.5564
1896	genus	Phascolarctobacterium	rs1264476	G	T	-0.0767335	0.0166041	4.29566e-06	-0.028	0.047	0.5511	21.357
1897	genus	Phascolarctobacterium	rs56069061	G	A	-0.111306	0.0230694	1.87176e-06	0.0414	0.0587	0.4808	23.279
1898	genus	Phascolarctobacterium	rs56157888	A	C	0.0954864	0.0193976	1.08505e-06	0.0404	0.0519	0.4366	24.2319
1899	genus	Phascolarctobacterium	rs74540770	G	A	-0.121014	0.0258621	3.60272e-06	0.0471	0.0668	0.4809	21.8949
1900	genus	Phascolarctobacterium	rs74847270	A	G	-0.104889	0.0230998	5.73099e-06	0.0821	0.0618	0.1845	20.6179
1901	genus	Phascolarctobacterium	rs75882962	T	C	0.0968661	0.0190575	3.18985e-07	0.0118	0.0486	0.8076	25.8352
1902	genus	Phascolarctobacterium	rs7982713	G	A	0.0726921	0.0163201	9.72165e-06	0.0562	0.0453	0.215	19.8394
1903	genus	Prevotella9	rs111509883	T	C	0.171131	0.0347624	1.24388e-06	0.0284	0.0745	0.7029	24.2347
1904	genus	Prevotella9	rs11685699	C	T	-0.141357	0.0295665	2.02554e-06	0.0479	0.0628	0.4461	22.8578
1905	genus	Prevotella9	rs117271932	A	G	0.208089	0.0440393	2.81722e-06	-0.0008	0.0834	0.9922	22.3263
1906	genus	Prevotella9	rs12648235	T	C	0.0785902	0.0177676	7.39078e-06	0.0122	0.0522	0.8147	19.565
1907	genus	Prevotella9	rs1304512	G	A	0.0761593	0.0165885	5.29078e-06	0.0751	0.0431	0.08104	21.0781
1908	genus	Prevotella9	rs2104588	C	T	-0.105558	0.023773	8.1298e-06	0.0198	0.0568	0.728	19.7158
1909	genus	Prevotella9	rs2495052	A	G	0.0838978	0.0188523	8.9714e-06	-0.066	0.0479	0.1682	19.8049
1910	genus	Prevotella9	rs2683313	G	A	0.0724576	0.0151603	1.68896e-06	-0.0517	0.0394	0.1901	22.843
1911	genus	Prevotella9	rs4968431	G	T	0.0640113	0.0144162	8.5844e-06	-0.0041	0.0374	0.9134	19.7157
1912	genus	Prevotella9	rs7237249	C	T	-0.0823764	0.0182126	8.93305e-06	-0.057	0.0549	0.2988	20.4579
1913	genus	Prevotella9	rs746764	T	C	-0.0915771	0.0193245	2.04e-06	0.0812	0.0484	0.0934	22.4573
1914	genus	Prevotella9	rs7976209	T	C	-0.0870786	0.0197951	7.2835e-06	-0.0767	0.0527	0.1455	19.3512
1915	genus	Prevotella9	rs9428102	A	G	-0.0778845	0.0176068	4.61732e-06	0.0026	0.0438	0.9529	19.5678
1916	genus	Prevotella9	rs9613013	G	A	0.0917591	0.0202697	6.10408e-06	-0.0067	0.0563	0.9048	20.4929
1917	genus	Rikenellaceae RC9 gut group	rs12501673	A	G	0.116395	0.0262253	6.28985e-06	-0.039	0.0391	0.319	19.6983
1918	genus	Rikenellaceae RC9 gut group	rs17032291	T	C	-0.169579	0.0368251	6.60998e-06	0.0277	0.0516	0.5918	21.2059
1919	genus	Rikenellaceae RC9 gut group	rs17582787	A	G	-0.157739	0.0339924	3.55378e-06	-0.0387	0.0539	0.4726	21.5335
1920	genus	Rikenellaceae RC9 gut group	rs2074881	T	C	-0.142236	0.032391	9.44778e-06	0.0327	0.0489	0.5038	19.2828
1921	genus	Rikenellaceae RC9 gut group	rs2900503	T	G	0.172329	0.0326671	1.55282e-07	0.0565	0.0488	0.2475	27.8289
1922	genus	Rikenellaceae RC9 gut group	rs2998141	C	T	0.136346	0.0293073	4.42374e-06	-0.013	0.0455	0.7753	21.6438
1923	genus	Rikenellaceae RC9 gut group	rs4270579	A	G	0.118021	0.0271041	5.45645e-06	0.0017	0.0392	0.9656	18.9604
1924	genus	Rikenellaceae RC9 gut group	rs4717843	G	T	-0.119376	0.0260548	4.71726e-06	-0.0688	0.0387	0.07571	20.9922
1925	genus	Rikenellaceae RC9 gut group	rs7712231	A	G	0.156284	0.0350462	7.9704e-06	-0.0877	0.0525	0.09484	19.886
1926	genus	Rikenellaceae RC9 gut group	rs80309088	G	A	0.17405	0.0383423	4.55638e-06	-0.1044	0.0604	0.08401	20.6059
1927	genus	Rikenellaceae RC9 gut group	rs9887954	G	A	-0.114849	0.0249013	4.80806e-06	-0.0193	0.0368	0.6004	21.2721
1928	genus	Ruminiclostridium9	rs115044523	G	A	-0.0980026	0.0202616	2.37203e-06	0.053	0.0597	0.3749	23.3953
1929	genus	Ruminiclostridium9	rs12040548	G	T	0.0570422	0.0122359	3.14869e-06	-0.0313	0.0412	0.4471	21.7331
1930	genus	Ruminiclostridium9	rs6082461	C	A	-0.0586425	0.0131004	4.86598e-06	0.0664	0.0447	0.1377	20.0381
1931	genus	Ruminiclostridium9	rs7137760	C	T	0.050797	0.0112182	7.06903e-06	0.0343	0.0376	0.3606	20.5036
1932	genus	Ruminiclostridium9	rs74303178	T	C	0.0532742	0.0119274	7.91571e-06	-0.0456	0.0401	0.2555	19.95
1933	genus	Ruminiclostridium9	rs78191726	T	C	0.0944998	0.0210206	7.58281e-06	0.0919	0.063	0.1449	20.2102
1934	genus	Ruminiclostridium9	rs918449	G	A	0.0950908	0.0197177	2.55994e-06	0.0972	0.0704	0.1674	23.2576
1935	genus	Ruminiclostridium9	rs9522712	T	C	0.0699728	0.0154939	4.65961e-06	-0.0404	0.0537	0.452	20.3956
1936	genus	Ruminiclostridium9	rs9809789	C	T	-0.0717454	0.0159673	8.71967e-06	0.0145	0.0526	0.7821	20.1895
1937	genus	Ruminococcaceae UCG002	rs10916131	C	T	-0.069333	0.0146753	2.87495e-06	-0.0148	0.0514	0.7735	22.3206
1938	genus	Ruminococcaceae UCG002	rs10927423	C	A	-0.0713617	0.0147712	8.49513e-07	-0.0355	0.0514	0.4892	23.3399
1939	genus	Ruminococcaceae UCG002	rs10964441	G	A	-0.14906	0.034486	7.45109e-06	0.2776	0.0851	0.001105	18.6826
1940	genus	Ruminococcaceae UCG002	rs113147300	A	G	-0.075842	0.0164562	7.69148e-06	-0.0386	0.058	0.506	21.2403
1941	genus	Ruminococcaceae UCG002	rs11607472	A	G	-0.0780229	0.0176325	7.18671e-06	0.0277	0.0532	0.6025	19.5802
1942	genus	Ruminococcaceae UCG002	rs116974815	C	A	-0.189731	0.0396566	2.02516e-06	-0.0031	0.0918	0.9734	22.89
1943	genus	Ruminococcaceae UCG002	rs11750293	G	T	-0.0578304	0.0120512	1.76137e-06	-0.006	0.0413	0.8843	23.0278
1944	genus	Ruminococcaceae UCG002	rs12463378	A	G	-0.0522061	0.0112086	2.95522e-06	0.0099	0.0373	0.7909	21.694
1945	genus	Ruminococcaceae UCG002	rs15256	C	T	0.0732376	0.016834	9.45649e-06	-0.1713	0.0683	0.01209	18.9275
1946	genus	Ruminococcaceae UCG002	rs55793120	T	C	0.137396	0.027414	4.80673e-07	0.0652	0.0846	0.4407	25.1191
1947	genus	Ruminococcaceae UCG002	rs56030423	G	A	-0.0982874	0.0216344	6.30391e-06	0.0717	0.0673	0.2869	20.6398
1948	genus	Ruminococcaceae UCG002	rs57079348	T	G	-0.0765729	0.0172819	7.21822e-06	0.0704	0.0528	0.1823	19.6321
1949	genus	Ruminococcaceae UCG002	rs6542556	G	A	-0.050974	0.011406	7.86122e-06	-0.0213	0.0388	0.5825	19.9724
1950	genus	Ruminococcaceae UCG002	rs6793778	T	C	0.0558706	0.0125258	9.81296e-06	-0.0235	0.0421	0.5765	19.8955
1951	genus	Ruminococcaceae UCG002	rs7120052	A	C	0.0624796	0.0135523	1.96897e-06	-0.0248	0.0464	0.5931	21.2545
1952	genus	Ruminococcaceae UCG002	rs7155595	C	A	0.0569929	0.0116986	1.14932e-06	0.0562	0.0391	0.1499	23.7342
1953	genus	Ruminococcaceae UCG002	rs7249614	G	A	0.0492778	0.0110807	9.07382e-06	0.007	0.0366	0.8475	19.7774
1954	genus	Ruminococcaceae UCG002	rs7342369	A	C	0.0527803	0.0116023	5.66122e-06	0.0298	0.0392	0.4467	20.6945
1955	genus	Ruminococcaceae UCG002	rs76847269	A	G	0.163508	0.0356151	5.1719e-06	-0.118	0.0763	0.122	21.077
1956	genus	Ruminococcaceae UCG002	rs77564310	A	C	-0.0713093	0.0140855	3.28617e-07	0.0264	0.048	0.5825	25.63
1957	genus	Ruminococcaceae UCG002	rs79016051	C	T	-0.0887747	0.0189424	2.33744e-06	0.0152	0.0666	0.8194	21.9638
1958	genus	Ruminococcaceae UCG002	rs882348	A	G	-0.0799946	0.0178618	5.44854e-06	-0.0524	0.0607	0.388	20.0572
1959	genus	Ruminococcus torques group	rs10904297	A	G	-0.167804	0.0389812	2.68714e-06	-0.0964	0.1072	0.3686	18.5308
1960	genus	Ruminococcus torques group	rs10967781	C	A	0.0507994	0.0113322	8.36874e-06	-0.0019	0.0382	0.9598	20.095
1961	genus	Ruminococcus torques group	rs12434631	A	G	0.074697	0.0153401	2.77249e-06	-0.0773	0.0549	0.1588	23.711
1962	genus	Ruminococcus torques group	rs1475330	C	T	-0.0523492	0.01182	8.1343e-06	-0.0197	0.0388	0.6123	19.6149
1963	genus	Ruminococcus torques group	rs35866622	T	C	-0.0612024	0.0109421	2.21335e-08	0.0237	0.0368	0.5201	31.285
1964	genus	Ruminococcus torques group	rs4073731	T	C	0.0651948	0.0142221	4.05247e-06	-0.0049	0.0502	0.9229	21.0135
1965	genus	Ruminococcus torques group	rs77034621	T	G	-0.151553	0.0335878	6.06876e-06	0.0778	0.0734	0.2893	20.3594
1966	genus	Ruminococcus torques group	rs8141465	G	A	-0.0480778	0.0107442	9.64828e-06	-0.029	0.0368	0.4313	20.0235
1967	genus	Sellimonas	rs113379006	T	C	-0.162759	0.0357025	7.20775e-06	-0.0413	0.0495	0.4039	20.7823
1968	genus	Sellimonas	rs13417181	T	C	0.166509	0.0337521	7.61746e-07	0.0796	0.0474	0.09339	24.3374
1969	genus	Sellimonas	rs2016057	C	A	0.125878	0.0256153	1.02698e-06	-0.0898	0.0371	0.01553	24.1491
1970	genus	Sellimonas	rs2187447	A	C	0.243457	0.0527695	3.97805e-06	-0.0684	0.0737	0.353	21.2852
1971	genus	Sellimonas	rs2371572	A	C	0.127349	0.0250862	4.46355e-07	-0.0048	0.0369	0.8971	25.7704
1972	genus	Sellimonas	rs41816	A	G	0.132201	0.0291087	8.39363e-06	0.0524	0.0434	0.2274	20.6264
1973	genus	Sellimonas	rs4600608	G	A	0.137152	0.0301702	4.94846e-06	0.0589	0.0441	0.1815	20.6656
1974	genus	Sellimonas	rs553697	C	T	0.153767	0.0339099	6.12774e-06	0.0335	0.0485	0.4902	20.5624
1975	genus	Sellimonas	rs56203279	T	C	-0.124045	0.0269115	3.71997e-06	0.019	0.0402	0.6365	21.2463
1976	genus	Slackia	rs10409783	G	A	-0.0950828	0.0211239	7.69591e-06	-0.0047	0.0418	0.9107	20.2608
1977	genus	Slackia	rs12440440	A	G	0.0901934	0.0190582	2.62869e-06	-0.0082	0.0401	0.8385	22.3968
1978	genus	Slackia	rs16894137	C	T	-0.122792	0.0263047	2.71181e-06	-0.0101	0.051	0.8424	21.7908
1979	genus	Slackia	rs35156985	T	C	-0.155709	0.0348085	8.05954e-06	0.1297	0.0661	0.04992	20.0104
1980	genus	Slackia	rs4492265	G	A	0.0905757	0.0191658	2.40924e-06	-0.0139	0.0401	0.7282	22.3342
1981	genus	Slackia	rs8901	C	T	0.0934594	0.0186813	6.07002e-07	0.0211	0.0374	0.5714	25.0283
1982	genus	Subdoligranulum	rs10065321	T	C	-0.0512828	0.0108105	2.10155e-06	0.037	0.0371	0.319	22.5036
1983	genus	Subdoligranulum	rs10497836	T	C	0.0524065	0.0118697	8.37954e-06	0.0372	0.0408	0.3621	19.4935
1984	genus	Subdoligranulum	rs12590825	C	A	-0.0525287	0.0109942	2.07888e-06	0.0003	0.0378	0.9939	22.8279
1985	genus	Subdoligranulum	rs1667315	G	A	0.0485017	0.0107452	6.7214e-06	-0.0676	0.0368	0.06626	20.3744
1986	genus	Subdoligranulum	rs2114677	C	T	-0.104176	0.0230829	2.71725e-06	-0.0423	0.074	0.5679	20.3683
1987	genus	Subdoligranulum	rs2171249	C	T	0.106744	0.0233213	4.50557e-06	0.0893	0.0717	0.2129	20.9499
1988	genus	Subdoligranulum	rs3761728	G	T	0.0543458	0.0118866	3.8675e-06	0.033	0.0428	0.4402	20.9034
1989	genus	Subdoligranulum	rs4347804	G	A	-0.166063	0.0357483	2.18404e-06	0.0339	0.1056	0.7485	21.5792
1990	genus	Subdoligranulum	rs6555306	C	T	0.0740777	0.0155463	2.80666e-06	-0.0302	0.0547	0.5814	22.705
1991	genus	Subdoligranulum	rs75158211	T	C	-0.072343	0.015933	7.5216e-06	-0.0227	0.0603	0.7062	20.6157
1992	genus	Subdoligranulum	rs76528319	G	T	-0.143279	0.0310662	7.41396e-06	-0.073	0.0881	0.4073	21.271
1993	genus	Sutterella	rs1145877	G	A	0.073548	0.0162413	7.19946e-06	0.0263	0.0494	0.5937	20.5069
1994	genus	Sutterella	rs11591622	T	G	-0.0688382	0.0151375	6.4986e-06	-0.0089	0.0422	0.832	20.68
1995	genus	Sutterella	rs13173038	A	G	-0.0718076	0.0151627	2.72986e-06	-0.0393	0.0455	0.3875	22.4279
1996	genus	Sutterella	rs143438747	T	C	-0.145793	0.0306867	3.2802e-06	0.1532	0.0856	0.07355	22.5722
1997	genus	Sutterella	rs2050185	A	G	-0.0575138	0.0128766	7.96948e-06	0.0769	0.038	0.0428	19.9499
[truncated: 10 more rows]

## Sheet: Supplementary Table S2
Supplementary Table 2:Mendelian randomization estimates and sensitivity analyses between gut microbiota and MG
level	gut microbiota(exposure)	method	nSNP	Beta	SE	or	or_lci95	or_uci95	p-value
phylum	Actinobacteria	Inverse variance weighted	13	-0.507288	0.202878	0.602126	0.40457	0.896151	0.0124035
		MR Egger	13	-0.62991	0.83643	0.53264	0.103383	2.74421	0.467206
		Weighted median	13	-0.534306	0.276342	0.586076	0.340979	1.00735	0.053175
		Weighted mode	13	-0.647567	0.466642	0.523317	0.209677	1.30611	0.190452
	Bacteroidetes	Inverse variance weighted	11	0.132579	0.195251	1.14177	0.778713	1.67409	0.497127
		MR Egger	11	0.184088	0.401572	1.20212	0.547172	2.64103	0.657519
		Weighted median	11	0.0983839	0.266293	1.10339	0.654719	1.85952	0.711787
		Weighted mode	11	0.126266	0.383243	1.13458	0.53532	2.40469	0.7486
	Cyanobacteria	Inverse variance weighted	6	-0.0464667	0.184909	0.954596	0.664388	1.37157	0.801586
		MR Egger	6	0.930618	0.590864	2.53608	0.796542	8.0745	0.190374
		Weighted median	6	-0.0750673	0.234331	0.927681	0.586047	1.46847	0.748705
		Weighted mode	6	-0.038154	0.347555	0.962565	0.487063	1.90228	0.916855
	Euryarchaeota	Inverse variance weighted (multiplicative random effects)	11	0.0364581	0.151761	1.03713	0.770286	1.39642	0.810149
		MR Egger	11	0.414141	0.677818	1.51307	0.400764	5.71254	0.55632
		Weighted median	11	0.0477654	0.163771	1.04892	0.76092	1.44594	0.770548
		Weighted mode	11	-0.0159817	0.256708	0.984145	0.595038	1.6277	0.951586
	Firmicutes	Inverse variance weighted	15	0.0966033	0.204018	1.10142	0.738399	1.64292	0.635853
		MR Egger	15	-0.0431097	0.447829	0.957806	0.398179	2.30397	0.924779
		Weighted median	15	0.055294	0.237174	1.05685	0.663938	1.68229	0.815655
		Weighted mode	15	0.136385	0.286518	1.14612	0.653645	2.00965	0.641412
	Lentisphaerae	Inverse variance weighted	9	0.276611	0.124472	1.31865	1.03318	1.683	0.0262645
		MR Egger	9	-0.138747	0.466051	0.870448	0.349166	2.16997	0.774568
		Weighted median	9	0.20221	0.176789	1.2241	0.86563	1.73103	0.252711
		Weighted mode	9	0.169538	0.263964	1.18476	0.706218	1.98756	0.538659
	Proteobacteria	Inverse variance weighted	11	-0.0365262	0.263582	0.964133	0.575137	1.61623	0.889785
		MR Egger	11	-0.158394	0.824402	0.853514	0.169615	4.29493	0.851904
		Weighted median	11	-0.062381	0.313238	0.939525	0.508481	1.73597	0.842146
		Weighted mode	11	-0.0687622	0.564239	0.933549	0.308921	2.82115	0.905418
	Tenericutes	Inverse variance weighted	12	-0.0407498	0.183619	0.960069	0.66989	1.37595	0.824371
		MR Egger	12	0.211294	0.615506	1.23528	0.369688	4.12755	0.738492
		Weighted median	12	0.178997	0.235684	1.19602	0.753563	1.89826	0.447565
		Weighted mode	12	0.285927	0.361072	1.331	0.655883	2.70101	0.445169
	Verrucomicrobia	Inverse variance weighted	11	0.103134	0.193529	1.10864	0.758675	1.62004	0.594093
		MR Egger	11	1.3553	0.486109	3.87791	1.49559	10.055	0.021121
		Weighted median	11	0.399448	0.24008	1.491	0.93136	2.38693	0.0961503
		Weighted mode	11	0.503231	0.346584	1.65406	0.838556	3.26264	0.177151
class	Actinobacteria	Inverse variance weighted	13	0.00617255	0.196218	1.00619	0.684947	1.4781	0.974905
		MR Egger	13	0.658866	0.559284	1.9326	0.645758	5.78381	0.263633
		Weighted median	13	0.0469864	0.260671	1.04811	0.628809	1.747	0.856955
		Weighted mode	13	0.416006	0.500716	1.5159	0.568134	4.04471	0.422297
	Alphaproteobacteria	Inverse variance weighted	7	-0.0715997	0.285871	0.930903	0.531578	1.63021	0.80223
		MR Egger	7	-0.30286	1.13513	0.738703	0.0798409	6.83462	0.800273
		Weighted median	7	-0.0409494	0.265007	0.959878	0.571002	1.61359	0.877198
		Weighted mode	7	-0.0292889	0.307481	0.971136	0.531553	1.77424	0.927215
	Bacilli	Inverse variance weighted	14	-0.337762	0.180284	0.713365	0.501015	1.01572	0.0609992
		MR Egger	14	-0.793794	0.482144	0.452126	0.175732	1.16324	0.125604
		Weighted median	14	-0.228083	0.264449	0.796058	0.474069	1.33674	0.388422
		Weighted mode	14	-0.0647755	0.515725	0.937278	0.341094	2.5755	0.90197
	Bacteroidia	Inverse variance weighted	15	0.142038	0.170758	1.15262	0.824773	1.61079	0.405516
		MR Egger	15	-0.00961895	0.343515	0.990427	0.505145	1.94191	0.978086
		Weighted median	15	0.0106934	0.235982	1.01075	0.636461	1.60515	0.963857
		Weighted mode	15	-0.084015	0.344019	0.919417	0.468466	1.80446	0.810606
	Betaproteobacteria	Inverse variance weighted	11	0.461788	0.245479	1.58691	0.980834	2.56749	0.0599492
		MR Egger	11	-0.268487	0.895108	0.764535	0.132272	4.41905	0.771028
		Weighted median	11	0.517699	0.321741	1.67816	0.893228	3.15287	0.107604
		Weighted mode	11	-0.23491	0.552722	0.790642	0.267604	2.33597	0.679833
	Clostridia	Inverse variance weighted (multiplicative random effects)	12	0.189366	0.261308	1.20848	0.724121	2.01683	0.468643
		MR Egger	12	-0.0386604	0.573651	0.962077	0.312542	2.9615	0.947597
		Weighted median	12	-0.130033	0.262038	0.878066	0.525383	1.4675	0.619727
		Weighted mode	12	-0.0683449	0.263953	0.933938	0.55672	1.56675	0.800472
	Coriobacteriia	Inverse variance weighted	14	-0.163762	0.212375	0.848944	0.559888	1.28723	0.440649
		MR Egger	14	-1.21192	0.840036	0.297625	0.057361	1.54427	0.174696
		Weighted median	14	-0.214828	0.261389	0.80668	0.483284	1.34648	0.41115
		Weighted mode	14	-0.180882	0.46722	0.834534	0.333994	2.08521	0.704912
	Deltaproteobacteria	Inverse variance weighted	12	-0.0416496	0.185584	0.959206	0.666715	1.38001	0.822427
		MR Egger	12	0.287038	0.52555	1.33248	0.475666	3.73264	0.596924
		Weighted median	12	0.116234	0.237594	1.12326	0.705075	1.78947	0.624691
		Weighted mode	12	0.164668	0.346307	1.179	0.598042	2.32432	0.643735
	Erysipelotrichia	Inverse variance weighted (multiplicative random effects)	13	0.00467024	0.290283	1.00468	0.568767	1.77469	0.987164
		MR Egger	13	2.47764	1.0444	11.9131	1.53822	92.2646	0.037
		Weighted median	13	-0.268035	0.319233	0.764881	0.409126	1.42998	0.401121
		Weighted mode	13	-0.457746	0.639257	0.632708	0.180741	2.21488	0.487656
	Gammaproteobacteria	Inverse variance weighted	6	-0.532046	0.254735	0.587402	0.356533	0.967765	0.0367414
		MR Egger	6	-0.256448	0.77559	0.773795	0.169212	3.53852	0.757504
		Weighted median	6	-0.483488	0.32872	0.616629	0.323752	1.17445	0.14134
		Weighted mode	6	-0.488656	0.42642	0.61345	0.265952	1.415	0.303683
	Lentisphaeria	Inverse variance weighted	8	0.266908	0.132679	1.30592	1.00688	1.69377	0.0442536
		MR Egger	8	-0.1456	0.472217	0.864503	0.342616	2.18135	0.768253
		Weighted median	8	0.157911	0.19051	1.17106	0.806148	1.70116	0.407168
		Weighted mode	8	0.0894583	0.302694	1.09358	0.604217	1.97929	0.776155
	Melainabacteria	Inverse variance weighted	6	-0.071102	0.235207	0.931367	0.587365	1.47684	0.762427
		MR Egger	6	-0.826327	0.507246	0.437654	0.16194	1.18279	0.178636
		Weighted median	6	0.199189	0.23067	1.22041	0.776526	1.91804	0.38785
		Weighted mode	6	0.218998	0.318172	1.24483	0.667231	2.32243	0.521889
	Methanobacteria	Inverse variance weighted	9	0.062488	0.143265	1.06448	0.803875	1.40957	0.662713
		MR Egger	9	-0.148459	0.677936	0.862036	0.228273	3.25534	0.832909
		Weighted median	9	0.000517994	0.164701	1.00052	0.724484	1.38172	0.997491
		Weighted mode	9	-0.118105	0.261371	0.888603	0.532383	1.48317	0.663364
	Mollicutes	Inverse variance weighted	12	-0.0407498	0.183619	0.960069	0.66989	1.37595	0.824371
		MR Egger	12	0.211294	0.615506	1.23528	0.369688	4.12755	0.738492
		Weighted median	12	0.178997	0.231197	1.19602	0.760218	1.88164	0.438802
		Weighted mode	12	0.285927	0.351795	1.331	0.667917	2.65235	0.433591
	Negativicutes	Inverse variance weighted	10	0.111897	0.227475	1.1184	0.716087	1.74673	0.622783
		MR Egger	10	-0.482577	0.761117	0.617191	0.138849	2.74344	0.543756
		Weighted median	10	0.0895073	0.305255	1.09364	0.601221	1.98935	0.769353
		Weighted mode	10	0.0602547	0.438077	1.06211	0.45006	2.50649	0.893629
	Verrucomicrobiae	Inverse variance weighted	10	0.0290754	0.199467	1.0295	0.696367	1.52201	0.884106
		MR Egger	10	0.814	0.723787	2.25692	0.546281	9.32429	0.29335
		Weighted median	10	0.0825108	0.250777	1.08601	0.664306	1.77541	0.74214
		Weighted mode	10	0.441456	0.475779	1.55497	0.61197	3.95106	0.377693
order	Actinomycetales	Inverse variance weighted	5	0.25188	0.195276	1.28644	0.87734	1.88631	0.197096
		MR Egger	5	-0.0105827	0.48175	0.989473	0.384884	2.54377	0.983853
		Weighted median	5	0.184067	0.235177	1.2021	0.758146	1.90601	0.433818
		Weighted mode	5	0.18771	0.317371	1.20648	0.647694	2.24736	0.586024
	Bacillales	Inverse variance weighted	8	0.0729562	0.113499	1.07568	0.861137	1.34368	0.520359
		MR Egger	8	0.158182	0.524385	1.17138	0.419114	3.27388	0.773099
		Weighted median	8	0.118346	0.14353	1.12563	0.849614	1.49133	0.409635
		Weighted mode	8	0.142659	0.211782	1.15334	0.761523	1.74674	0.522171
	Bacteroidales	Inverse variance weighted	15	0.142038	0.170758	1.15262	0.824773	1.61079	0.405516
		MR Egger	15	-0.00961895	0.343515	0.990427	0.505145	1.94191	0.978086
		Weighted median	15	0.0106934	0.239835	1.01075	0.631674	1.61732	0.964437
		Weighted mode	15	-0.084015	0.331517	0.919417	0.480087	1.76078	0.803623
	Bifidobacteriales	Inverse variance weighted	11	-0.228657	0.204403	0.795601	0.532972	1.18765	0.263286
		MR Egger	11	1.58758	0.875468	4.89188	0.879552	27.2075	0.103177
		Weighted median	11	-0.24468	0.276407	0.782955	0.455464	1.34592	0.37604
		Weighted mode	11	-0.578065	0.451432	0.560983	0.23157	1.35899	0.229268
	Burkholderiales	Inverse variance weighted	10	0.281957	0.28311	1.32572	0.76114	2.30909	0.319284
		MR Egger	10	-0.503036	0.97252	0.604692	0.0898895	4.0678	0.618975
		Weighted median	10	0.118125	0.330617	1.12539	0.588673	2.15143	0.720877
		Weighted mode	10	-0.215685	0.617703	0.805989	0.240176	2.70476	0.73499
	Clostridiales	Inverse variance weighted (multiplicative random effects)	13	0.134399	0.25989	1.14385	0.6873	1.90367	0.60506
		MR Egger	13	0.0420591	0.582082	1.04296	0.333264	3.26395	0.943695
		Weighted median	13	-0.0433052	0.258196	0.957619	0.577314	1.58845	0.866802
		Weighted mode	13	-0.0441641	0.284802	0.956797	0.547509	1.67205	0.879344
	Coriobacteriales	Inverse variance weighted	14	-0.163762	0.212375	0.848944	0.559888	1.28723	0.440649
		MR Egger	14	-1.21192	0.840036	0.297625	0.057361	1.54427	0.174696
		Weighted median	14	-0.214828	0.284648	0.80668	0.461747	1.40928	0.450419
		Weighted mode	14	-0.180882	0.457566	0.834534	0.340373	2.04613	0.699022
	Desulfovibrionales	Inverse variance weighted	11	-0.0815393	0.19155	0.921697	0.633194	1.34165	0.67034
		MR Egger	11	0.364793	0.511556	1.44022	0.528423	3.9253	0.493855
		Weighted median	11	0.151473	0.258905	1.16355	0.700486	1.93272	0.558513
		Weighted mode	11	0.191281	0.32812	1.2108	0.63646	2.30342	0.572831
	Enterobacteriales	Inverse variance weighted	7	-0.398853	0.270489	0.671089	0.394944	1.14032	0.14033
		MR Egger	7	0.901805	1.71393	2.46405	0.0856486	70.8888	0.621271
		Weighted median	7	-0.41694	0.342825	0.65906	0.336594	1.29046	0.223912
		Weighted mode	7	-0.69381	0.58189	0.499669	0.159723	1.56314	0.278141
	Erysipelotrichales	Inverse variance weighted (multiplicative random effects)	13	0.00467024	0.290283	1.00468	0.568767	1.77469	0.987164
		MR Egger	13	2.47764	1.0444	11.9131	1.53822	92.2646	0.037
		Weighted median	13	-0.268035	0.333689	0.764881	0.397697	1.47108	0.421832
		Weighted mode	13	-0.457746	0.633527	0.632708	0.182783	2.19014	0.483809
	Gastranaerophilales	Inverse variance weighted	6	-0.136118	0.207096	0.87274	0.581568	1.30969	0.511008
		MR Egger	6	-0.631924	0.521177	0.531568	0.191392	1.47636	0.292036
		Weighted median	6	0.154862	0.212657	1.1675	0.769552	1.77122	0.466477
		Weighted mode	6	0.198722	0.297917	1.21984	0.680318	2.18723	0.534291
	Lactobacillales	Inverse variance weighted	11	-0.253897	0.196932	0.775772	0.527354	1.14121	0.197308
		MR Egger	11	-1.01389	0.488904	0.362804	0.139158	0.945879	0.0679438
		Weighted median	11	-0.13185	0.292351	0.876472	0.494178	1.55451	0.65199
		Weighted mode	11	-0.14323	0.533736	0.866555	0.304418	2.46673	0.793882
	Methanobacteriales	Inverse variance weighted	9	0.062488	0.143265	1.06448	0.803875	1.40957	0.662713
		MR Egger	9	-0.148459	0.677936	0.862036	0.228273	3.25534	0.832909
		Weighted median	9	0.000517994	0.166506	1.00052	0.721926	1.38662	0.997518
		Weighted mode	9	-0.118105	0.26013	0.888603	0.533679	1.47957	0.661877
	Mollicutes RF9	Inverse variance weighted	10	0.353501	0.172786	1.42404	1.01495	1.99803	0.0407673
		MR Egger	10	0.518003	0.480615	1.67867	0.654423	4.30599	0.312549
		Weighted median	10	0.316058	0.240458	1.37171	0.856211	2.19758	0.188711
		Weighted mode	10	0.260941	0.334673	1.29815	0.673668	2.50152	0.455587
	NB1n	Inverse variance weighted	13	0.0361101	0.135786	1.03677	0.794509	1.3529	0.79029
		MR Egger	13	0.472157	0.553355	1.60345	0.542038	4.7433	0.411709
		Weighted median	13	0.0564286	0.157402	1.05805	0.777183	1.44042	0.719969
		Weighted mode	13	0.075683	0.278231	1.07862	0.625222	1.86082	0.790234
	Pasteurellales	Inverse variance weighted	14	-0.0195413	0.13011	0.980648	0.759908	1.26551	0.880615
		MR Egger	14	0.551478	0.291393	1.73582	0.980541	3.07286	0.0827823
		Weighted median	14	0.0888945	0.178177	1.09297	0.770795	1.54979	0.617842
		Weighted mode	14	0.243115	0.268838	1.27522	0.752911	2.15985	0.38228
	Rhodospirillales	Inverse variance weighted	14	0.232152	0.137738	1.26131	0.962892	1.65222	0.0918993
		MR Egger	14	0.147347	0.625403	1.15876	0.340125	3.94771	0.817713
		Weighted median	14	0.1821	0.185574	1.19973	0.833913	1.72603	0.326457
		Weighted mode	14	0.170976	0.314128	1.18646	0.641007	2.19606	0.595456
	Selenomonadales	Inverse variance weighted	10	0.111897	0.227475	1.1184	0.716087	1.74673	0.622783
		MR Egger	10	-0.482577	0.761117	0.617191	0.138849	2.74344	0.543756
		Weighted median	10	0.0895073	0.301021	1.09364	0.606231	1.97291	0.766203
		Weighted mode	10	0.0602547	0.425173	1.06211	0.461587	2.4439	0.890424
	Verrucomicrobiales	Inverse variance weighted	10	0.0290754	0.199467	1.0295	0.696367	1.52201	0.884106
		MR Egger	10	0.814	0.723787	2.25692	0.546281	9.32429	0.29335
		Weighted median	10	0.0825108	0.254617	1.08601	0.659326	1.78883	0.745894
		Weighted mode	10	0.441456	0.450848	1.55497	0.642617	3.76263	0.353083
	Victivallales	Inverse variance weighted	8	0.266908	0.132679	1.30592	1.00688	1.69377	0.0442536
		MR Egger	8	-0.1456	0.472217	0.864503	0.342616	2.18135	0.768253
		Weighted median	8	0.157911	0.182756	1.17106	0.818492	1.6755	0.387559
		Weighted mode	8	0.0894583	0.290586	1.09358	0.618728	1.93287	0.767151
family	Acidaminococcaceae	Inverse variance weighted	7	0.190692	0.274438	1.21009	0.706659	2.07216	0.487152
		MR Egger	7	0.174415	0.899798	1.19055	0.204091	6.94498	0.853932
		Weighted median	7	-0.00312612	0.316302	0.996879	0.536291	1.85304	0.992114
		Weighted mode	7	-0.471345	0.620391	0.624162	0.185016	2.10564	0.476182
	Actinomycetaceae	Inverse variance weighted	5	0.251247	0.195026	1.28563	0.877215	1.88419	0.19765
		MR Egger	5	-0.0124965	0.481187	0.987581	0.384573	2.5361	0.980912
		Weighted median	5	0.183861	0.259665	1.20185	0.722469	1.99931	0.478901
		Weighted mode	5	0.184883	0.284252	1.20308	0.689182	2.10017	0.55089
	Alcaligenaceae	Inverse variance weighted (multiplicative random effects)	11	0.142191	0.288661	1.1528	0.654696	2.02986	0.622303
		MR Egger	11	-0.001603	1.3262	0.998398	0.074203	13.4334	0.999062
		Weighted median	11	-0.156503	0.313052	0.855129	0.462974	1.57945	0.617126
		Weighted mode	11	-0.18793	0.51008	0.828673	0.304926	2.25202	0.720232
	Bacteroidaceae	Inverse variance weighted	9	0.0525396	0.243615	1.05394	0.653805	1.69897	0.829248
		MR Egger	9	-1.54687	1.30329	0.212912	0.0165509	2.73892	0.273979
		Weighted median	9	-0.136351	0.325424	0.872536	0.461081	1.65116	0.67522
		Weighted mode	9	-0.170466	0.561682	0.843272	0.280449	2.5356	0.769258
	Bacteroidales S24 7group	Inverse variance weighted	8	-0.0435043	0.164376	0.957428	0.693724	1.32137	0.791269
		MR Egger	8	0.492706	0.736046	1.63674	0.386762	6.92652	0.528146
		Weighted median	8	-0.0910051	0.216426	0.913013	0.597381	1.39541	0.674127
		Weighted mode	8	-0.347992	0.387893	0.706105	0.330132	1.51025	0.39945
	Bifidobacteriaceae	Inverse variance weighted	11	-0.228657	0.204403	0.795601	0.532972	1.18765	0.263286
		MR Egger	11	1.58758	0.875468	4.89188	0.879552	27.2075	0.103177
		Weighted median	11	-0.24468	0.280552	0.782955	0.451779	1.3569	0.383132
		Weighted mode	11	-0.578065	0.447721	0.560983	0.233261	1.34914	0.225707
	Clostridiaceae1	Inverse variance weighted	10	-0.257574	0.207746	0.772924	0.514399	1.16138	0.21503
		MR Egger	10	-1.4199	0.60039	0.241739	0.074522	0.784166	0.0456038
		Weighted median	10	-0.119266	0.291885	0.887572	0.500894	1.57275	0.68283
		Weighted mode	10	0.288954	0.557144	1.33503	0.447961	3.9787	0.616526
	Clostridiales vadin BB60 group	Inverse variance weighted	14	0.0522318	0.151714	1.05362	0.782605	1.41849	0.730637
		MR Egger	14	0.774655	0.389124	2.16984	1.01204	4.65219	0.0697758
		Weighted median	14	0.0571459	0.208145	1.05881	0.704111	1.59219	0.783664
		Weighted mode	14	0.0877882	0.398076	1.09176	0.500353	2.38218	0.828883
	Coriobacteriaceae	Inverse variance weighted	14	-0.163762	0.212375	0.848944	0.559888	1.28723	0.440649
		MR Egger	14	-1.21192	0.840036	0.297625	0.057361	1.54427	0.174696
		Weighted median	14	-0.214828	0.270053	0.80668	0.475146	1.36954	0.426321
		Weighted mode	14	-0.180882	0.472241	0.834534	0.330723	2.10583	0.707888
	Defluviitaleaceae	Inverse variance weighted	8	-0.363832	0.183471	0.695008	0.485082	0.995781	0.0473623
		MR Egger	8	-0.769038	0.772199	0.463459	0.102024	2.10533	0.357748
		Weighted median	8	-0.328677	0.232541	0.719876	0.456368	1.13553	0.157533
		Weighted mode	8	-0.35966	0.334845	0.697913	0.362056	1.34533	0.318398
	Desulfovibrionaceae	Inverse variance weighted	9	-0.0731158	0.206803	0.929493	0.619743	1.39406	0.723674
		MR Egger	9	0.380722	0.529474	1.46334	0.51838	4.13088	0.495403
		Weighted median	9	0.150174	0.280491	1.16204	0.670596	2.01362	0.592376
		Weighted mode	9	0.172783	0.357786	1.18861	0.589502	2.39658	0.642088
	Enterobacteriaceae	Inverse variance weighted	7	-0.398853	0.270489	0.671089	0.394944	1.14032	0.14033
		MR Egger	7	0.901805	1.71393	2.46405	0.0856486	70.8888	0.621271
		Weighted median	7	-0.41694	0.356411	0.65906	0.32775	1.32528	0.242069
		Weighted mode	7	-0.69381	0.613995	0.499669	0.149982	1.66466	0.301619
	Erysipelotrichaceae	Inverse variance weighted (multiplicative random effects)	13	0.00467024	0.290283	1.00468	0.568767	1.77469	0.987164
		MR Egger	13	2.47764	1.0444	11.9131	1.53822	92.2646	0.037
		Weighted median	13	-0.268035	0.31296	0.764881	0.414188	1.41251	0.391749
		Weighted mode	13	-0.457746	0.677115	0.632708	0.167815	2.38548	0.511844
	Family XI	Inverse variance weighted	8	0.0591048	0.119616	1.06089	0.839169	1.34118	0.621222
		MR Egger	8	-0.739071	0.779136	0.477557	0.103708	2.19907	0.379459
		Weighted median	8	-0.0490429	0.152599	0.95214	0.706002	1.28409	0.74792
		Weighted mode	8	-0.166442	0.255195	0.846672	0.513439	1.39618	0.535085
	Family XIII	Inverse variance weighted	10	-0.487638	0.20415	0.614075	0.411571	0.916216	0.0169116
		MR Egger	10	-1.1767	0.645446	0.308294	0.0870062	1.09239	0.105751
		Weighted median	10	-0.620049	0.265469	0.537918	0.319701	0.905081	0.0195081
		Weighted mode	10	-0.611862	0.366663	0.54234	0.264339	1.11271	0.129514
	Lachnospiraceae	Inverse variance weighted	17	0.109956	0.194609	1.11623	0.762253	1.63459	0.572065
		MR Egger	17	0.350599	0.486667	1.41992	0.547021	3.68573	0.48235
		Weighted median	17	0.211663	0.223189	1.23573	0.797888	1.91384	0.342947
		Weighted mode	17	0.295653	0.332112	1.344	0.700972	2.57692	0.386538
	Lactobacillaceae	Inverse variance weighted	8	-0.109301	0.156108	0.89646	0.66016	1.21734	0.483826
		MR Egger	8	-0.061352	0.430016	0.940492	0.404872	2.1847	0.891218
		Weighted median	8	-0.0774582	0.190451	0.925466	0.637155	1.34424	0.684221
		Weighted mode	8	0.016504	0.283332	1.01664	0.583432	1.77152	0.955178
	Methanobacteriaceae	Inverse variance weighted	9	0.062488	0.143265	1.06448	0.803875	1.40957	0.662713
		MR Egger	9	-0.148459	0.677936	0.862036	0.228273	3.25534	0.832909
		Weighted median	9	0.000517994	0.159222	1.00052	0.732306	1.36696	0.997404
		Weighted mode	9	-0.118105	0.264142	0.888603	0.529499	1.49125	0.666641
	Oxalobacteraceae	Inverse variance weighted	13	-0.132775	0.107605	0.875662	0.709155	1.08127	0.217239
		MR Egger	13	0.462321	0.450694	1.58775	0.656364	3.8408	0.327017
		Weighted median	13	-0.0495031	0.144783	0.951702	0.716571	1.26399	0.732417
		Weighted mode	13	-0.0189128	0.223115	0.981265	0.633675	1.51952	0.933844
	Pasteurellaceae	Inverse variance weighted	14	-0.0195413	0.13011	0.980648	0.759908	1.26551	0.880615
		MR Egger	14	0.551478	0.291393	1.73582	0.980541	3.07286	0.0827823
		Weighted median	14	0.0888945	0.176919	1.09297	0.772698	1.54598	0.615345
		Weighted mode	14	0.243115	0.262691	1.27522	0.762037	2.13398	0.371578
	Peptococcaceae	Inverse variance weighted	9	-0.359577	0.165016	0.697972	0.505095	0.9645	0.0293285
		MR Egger	9	-0.118182	0.389882	0.888534	0.413809	1.90787	0.770607
		Weighted median	9	-0.256744	0.228679	0.773566	0.494131	1.21103	0.261555
		Weighted mode	9	-0.0722264	0.300501	0.93032	0.516227	1.67658	0.816101
	Peptostreptococcaceae	Inverse variance weighted	14	-0.0324584	0.205385	0.968063	0.647257	1.44787	0.874428
		MR Egger	14	0.754059	0.41104	2.12561	0.949729	4.75738	0.0914774
		Weighted median	14	0.186844	0.237478	1.20544	0.756834	1.91995	0.431406
		Weighted mode	14	0.274079	0.318734	1.31532	0.704238	2.45665	0.405423
	Porphyromonadaceae	Inverse variance weighted	9	-0.348092	0.255823	0.706034	0.427627	1.1657	0.173616
		MR Egger	9	-1.37012	1.05643	0.254075	0.0320417	2.0147	0.235761
		Weighted median	9	-0.428552	0.360583	0.651451	0.321327	1.32074	0.234637
		Weighted mode	9	-0.465789	0.50709	0.62764	0.232309	1.69572	0.385188
	Prevotellaceae	Inverse variance weighted	16	0.178403	0.163245	1.19531	0.868005	1.64603	0.274458
		MR Egger	16	1.54243	0.577007	4.67595	1.50908	14.4886	0.0181872
		Weighted median	16	0.194026	0.225212	1.21413	0.780836	1.88786	0.388949
		Weighted mode	16	0.222258	0.435288	1.24889	0.53211	2.93123	0.617062
	Rhodospirillaceae	Inverse variance weighted	15	0.177719	0.132905	1.19449	0.920558	1.54994	0.181161
		MR Egger	15	0.139038	0.626959	1.14917	0.336283	3.92701	0.827942
		Weighted median	15	0.104551	0.181023	1.11021	0.778603	1.58306	0.563563
		Weighted mode	15	0.0826479	0.281085	1.08616	0.626079	1.88433	0.773048
	Rikenellaceae	Inverse variance weighted (multiplicative random effects)	19	0.198374	0.236242	1.21942	0.767467	1.93752	0.401072
		MR Egger	19	0.505201	0.735044	1.65732	0.392395	6.99984	0.501159
		Weighted median	19	0.150595	0.252775	1.16253	0.70833	1.90796	0.551332
		Weighted mode	19	0.0685917	0.370891	1.071	0.517702	2.21563	0.855346
	Ruminococcaceae	Inverse variance weighted	9	0.0314014	0.230354	1.0319	0.656986	1.62076	0.89157
		MR Egger	9	-0.00784663	0.507563	0.992184	0.366899	2.68311	0.988097
		Weighted median	9	0.144095	0.305133	1.15499	0.635105	2.10046	0.636757
		Weighted mode	9	0.406594	0.372586	1.50169	0.723485	3.11697	0.306925
	Streptococcaceae	Inverse variance weighted	14	0.0315431	0.186465	1.03205	0.716105	1.48738	0.865668
		MR Egger	14	0.50027	0.7481	1.64917	0.3806	7.14595	0.516332
		Weighted median	14	0.0319625	0.247667	1.03248	0.635423	1.67764	0.897315
		Weighted mode	14	0.00130358	0.423994	1.0013	0.436169	2.29867	0.997594
	Veillonellaceae	Inverse variance weighted	17	-0.0217476	0.152172	0.978487	0.726146	1.31852	0.886357
		MR Egger	17	0.0695441	0.329724	1.07202	0.561741	2.04583	0.835791
		Weighted median	17	0.0698067	0.213916	1.0723	0.705063	1.63082	0.744176
		Weighted mode	17	0.202376	0.321365	1.22431	0.652138	2.29849	0.537755
	Verrucomicrobiaceae	Inverse variance weighted	10	0.0291735	0.19952	1.0296	0.696362	1.52232	0.883749
		MR Egger	10	0.81478	0.723573	2.25868	0.546936	9.32764	0.292787
		Weighted median	10	0.0830559	0.250868	1.0866	0.66455	1.7767	0.740589
		Weighted mode	10	0.440815	0.496817	1.55397	0.586873	4.11475	0.398019
	Victivallaceae	Inverse variance weighted	12	0.163344	0.106128	1.17744	0.956316	1.4497	0.123775
		MR Egger	12	0.637938	0.488739	1.89257	0.726156	4.9326	0.221033
		Weighted median	12	0.157321	0.13613	1.17037	0.896288	1.52827	0.247817
		Weighted mode	12	0.119515	0.21956	1.12695	0.732845	1.733	0.597068
genus	Actinomyces	Inverse variance weighted	7	0.3195	0.166264	1.37644	0.993644	1.90671	0.0546498
		MR Egger	7	0.18202	0.436096	1.19964	0.510314	2.82009	0.693713
		Weighted median	7	0.217853	0.212844	1.2434	0.819288	1.88707	0.306054
		Weighted mode	7	0.234034	0.280132	1.26369	0.72977	2.18823	0.435468
	Adlercreutzia	Inverse variance weighted	8	0.0635735	0.256466	1.06564	0.644617	1.76164	0.804225
		MR Egger	8	-0.783793	1.2202	0.456671	0.0417776	4.99186	0.544396
		Weighted median	8	0.247414	0.253585	1.28071	0.779103	2.10526	0.32923
		Weighted mode	8	0.441676	0.397155	1.55531	0.714089	3.38753	0.302824
	Anaerofilum	Inverse variance weighted	11	-0.110626	0.11593	0.895274	0.713304	1.12367	0.339959
		MR Egger	11	-0.391325	0.583095	0.67616	0.21563	2.12026	0.518997
		Weighted median	11	-0.151001	0.152837	0.859847	0.63727	1.16016	0.323158
		Weighted mode	11	-0.183493	0.25735	0.832358	0.502631	1.37839	0.492143
	Anaerostipes	Inverse variance weighted	12	0.117211	0.199139	1.12436	0.761015	1.66117	0.556138
		MR Egger	12	-1.37589	0.671179	0.252614	0.0677858	0.941405	0.0675124
		Weighted median	12	-0.0583558	0.27601	0.943314	0.549177	1.62032	0.832554
		Weighted mode	12	-0.200387	0.48267	0.818414	0.317772	2.10781	0.686005
	Butyrivibrio	Inverse variance weighted	14	-0.0270042	0.103279	0.973357	0.794986	1.19175	0.793731
		MR Egger	14	-0.709763	0.435234	0.491761	0.209544	1.15407	0.128889
		Weighted median	14	0.126277	0.12248	1.1346	0.892451	1.44244	0.302539
		Weighted mode	14	0.181848	0.191633	1.19943	0.823862	1.74621	0.35996
	Catenibacterium	Inverse variance weighted (multiplicative random effects)	5	0.107229	0.224626	1.11319	0.716743	1.72892	0.633101
		MR Egger	5	2.49802	1.8292	12.1584	0.337158	438.449	0.265429
		Weighted median	5	0.112527	0.205663	1.1191	0.747835	1.67469	0.58428
		Weighted mode	5	0.113283	0.227742	1.11995	0.716704	1.75007	0.644996
	Christensenellaceae R 7group	Inverse variance weighted	9	0.0868921	0.262152	1.09078	0.652512	1.82341	0.740299
		MR Egger	9	-0.552012	0.85349	0.57579	0.108083	3.06739	0.538401
		Weighted median	9	0.120708	0.327717	1.1283	0.59356	2.14477	0.712627
		Weighted mode	9	0.128006	0.570832	1.13656	0.371271	3.47932	0.828187
	Clostridium innocuum group	Inverse variance weighted	9	0.0473845	0.11884	1.04853	0.830653	1.32354	0.690097
		MR Egger	9	0.65483	0.610816	1.92482	0.58137	6.37274	0.319257
		Weighted median	9	-0.0100101	0.153288	0.99004	0.733114	1.33701	0.947933
		Weighted mode	9	-0.0460728	0.233632	0.954972	0.604114	1.5096	0.848588
	Collinsella	Inverse variance weighted	8	-0.000532318	0.23311	0.999468	0.63291	1.57832	0.998178
		MR Egger	8	-0.208791	0.823434	0.811564	0.161585	4.07609	0.808299
		Weighted median	8	0.0660763	0.281748	1.06831	0.614989	1.85578	0.814579
		Weighted mode	8	0.100604	0.42941	1.10584	0.476618	2.56574	0.821469
	Defluviitaleaceae UCG011	Inverse variance weighted	7	-0.245656	0.205051	0.782191	0.523323	1.16911	0.230909
		MR Egger	7	-0.74195	0.749686	0.476184	0.109554	2.06976	0.367774
		Weighted median	7	-0.20148	0.249258	0.81752	0.501563	1.33251	0.418907
		Weighted mode	7	-0.149004	0.336862	0.861565	0.44519	1.66737	0.673749
	Desulfovibrio	Inverse variance weighted	9	0.181266	0.16566	1.19873	0.866383	1.65858	0.273865
		MR Egger	9	-0.182819	0.463452	0.832919	0.335818	2.06586	0.704975
		Weighted median	9	0.00155222	0.220373	1.00155	0.650263	1.54262	0.99438
		Weighted mode	9	-0.00245085	0.261668	0.997552	0.59731	1.66599	0.992756
	Dialister	Inverse variance weighted	11	-0.0348677	0.205539	0.965733	0.645504	1.44482	0.865293
		MR Egger	11	0.218626	0.872417	1.24437	0.225077	6.87961	0.807752
		Weighted median	11	0.236561	0.270068	1.26688	0.746192	2.15092	0.381068
		Weighted mode	11	0.332779	0.428821	1.39484	0.601873	3.23254	0.455692
	Eggerthella	Inverse variance weighted	8	-0.232107	0.189098	0.792861	0.54731	1.14858	0.219655
		MR Egger	8	-0.262742	0.946979	0.76894	0.120173	4.92013	0.790744
		Weighted median	8	-0.159744	0.208756	0.852362	0.566145	1.28328	0.444141
		Weighted mode	8	-0.0962114	0.328224	0.908272	0.477338	1.72825	0.777924
	Eisenbergiella	Inverse variance weighted	11	0.0834879	0.157867	1.08707	0.797773	1.48128	0.596909
		MR Egger	11	-1.41856	1.24105	0.242062	0.021258	2.75633	0.282519
		Weighted median	11	0.0492534	0.192158	1.05049	0.720813	1.53094	0.797706
		Weighted mode	11	-0.0667633	0.283873	0.935417	0.53625	1.63171	0.81881
	Enterorhabdus	Inverse variance weighted (multiplicative random effects)	6	-0.174063	0.273541	0.840244	0.491544	1.43631	0.524561
		MR Egger	6	-0.039096	0.806021	0.961658	0.198117	4.66788	0.963639
		Weighted median	6	-0.0354211	0.263701	0.965199	0.575638	1.61839	0.893147
		Weighted mode	6	0.0450686	0.310896	1.0461	0.568765	1.92404	0.890402
	Eubacterium fissicatena group	Inverse variance weighted	7	-0.141939	0.133172	0.867674	0.668341	1.12646	0.2865
		MR Egger	7	0.17423	0.664219	1.19033	0.323797	4.37584	0.803548
		Weighted median	7	-0.140191	0.171841	0.869192	0.620643	1.21728	0.414605
		Weighted mode	7	-0.120451	0.250824	0.88652	0.54223	1.44942	0.648075
	Eubacterium rectale group	Inverse variance weighted	8	-0.449836	0.292274	0.637733	0.359625	1.13091	0.123782
		MR Egger	8	0.318405	1.08215	1.37493	0.164868	11.4664	0.778493
		Weighted median	8	-0.0637011	0.358734	0.938285	0.464488	1.89538	0.859059
		Weighted mode	8	0.080902	0.486748	1.08426	0.417644	2.81491	0.872691
	Fusicatenibacter	Inverse variance weighted	18	-0.295267	0.195022	0.744333	0.50788	1.09087	0.130021
		MR Egger	18	0.597707	0.733346	1.81795	0.431861	7.65275	0.427015
		Weighted median	18	-0.139007	0.245566	0.870222	0.537774	1.40819	0.571348
		Weighted mode	18	0.179416	0.454614	1.19652	0.490845	2.91672	0.698004
	Gordonibacter	Inverse variance weighted	12	0.0256962	0.0995302	1.02603	0.844186	1.24704	0.796272
		MR Egger	12	0.086628	0.455981	1.09049	0.446152	2.66539	0.853125
		Weighted median	12	0.101939	0.131151	1.10732	0.856316	1.43189	0.437
		Weighted mode	12	0.130516	0.229167	1.13942	0.727129	1.78547	0.580445
	Intestinimonas	Inverse variance weighted	17	-0.0255373	0.134306	0.974786	0.749179	1.26833	0.849197
		MR Egger	17	0.440464	0.333817	1.55343	0.807495	2.98842	0.206796
		Weighted median	17	-0.0624792	0.189189	0.939433	0.648372	1.36115	0.741213
		Weighted mode	17	-0.176096	0.314761	0.838537	0.452473	1.554	0.583595
	Lachnospiraceae FCS020 group	Inverse variance weighted	11	0.25701	0.192309	1.29306	0.886996	1.88501	0.181404
		MR Egger	11	-0.0617838	0.489075	0.940086	0.360462	2.45175	0.902249
		Weighted median	11	0.291728	0.245327	1.33874	0.827694	2.16532	0.234384
		Weighted mode	11	0.314311	0.366437	1.36932	0.667707	2.80815	0.411117
	Lachnospiraceae UCG001	Inverse variance weighted	10	0.130714	0.171115	1.13964	0.814914	1.59377	0.444932
		MR Egger	10	1.00406	0.75579	2.72935	0.620466	12.0061	0.220659
		Weighted median	10	0.19181	0.222689	1.21144	0.78297	1.87439	0.389053
		Weighted mode	10	0.304439	0.352479	1.35586	0.679485	2.70553	0.410175
	Lachnospiraceae UCG008	Inverse variance weighted	11	-0.0755576	0.143912	0.927226	0.699336	1.22938	0.599564
		MR Egger	11	-0.761253	0.725382	0.467081	0.112703	1.93575	0.321333
		Weighted median	11	-0.0353009	0.186869	0.965315	0.669272	1.39231	0.850166
		Weighted mode	11	0.0260412	0.349263	1.02638	0.517619	2.03521	0.942035
	Lactobacillus	Inverse variance weighted	9	-0.143978	0.147088	0.865907	0.649033	1.15525	0.327651
		MR Egger	9	0.0375249	0.442059	1.03824	0.436524	2.46936	0.934728
		Weighted median	9	-0.152378	0.198069	0.858664	0.582403	1.26597	0.441705
		Weighted mode	9	-0.131502	0.29844	0.876778	0.488486	1.57372	0.671144
	Marvinbryantia	Inverse variance weighted	8	0.0412144	0.223017	1.04208	0.673075	1.61337	0.853383
		MR Egger	8	1.19958	0.799913	3.31873	0.691945	15.9174	0.184371
		Weighted median	8	0.153936	0.286565	1.16642	0.665158	2.04542	0.591146
		Weighted mode	8	0.413953	0.465576	1.51279	0.607395	3.76776	0.403456
	Parabacteroides	Inverse variance weighted (multiplicative random effects)	5	0.354884	0.497692	1.42601	0.537626	3.7824	0.475809
		MR Egger	5	4.46412	2.75753	86.8446	0.390379	19319.7	0.203907
		Weighted median	5	0.396794	0.488902	1.48705	0.57038	3.87692	0.417019
		Weighted mode	5	0.747788	0.779253	2.11232	0.458613	9.72912	0.391588
	Peptococcus	Inverse variance weighted	11	0.0328031	0.13773	1.03335	0.788875	1.35358	0.811749
		MR Egger	11	-0.37902	0.537504	0.684532	0.238705	1.96303	0.49856
		Weighted median	11	-0.0581785	0.169658	0.943481	0.676577	1.31568	0.731661
		Weighted mode	11	-0.195812	0.27799	0.822167	0.476793	1.41772	0.49727
	Romboutsia	Inverse variance weighted	12	0.231679	0.164825	1.26072	0.912673	1.74148	0.159841
		MR Egger	12	0.555266	0.401828	1.7424	0.792695	3.82994	0.197105
		Weighted median	12	0.365177	0.221099	1.44077	0.934095	2.22228	0.0986074
		Weighted mode	12	0.364629	0.299225	1.43998	0.801034	2.58858	0.248494
	Ruminiclostridium6	Inverse variance weighted	16	0.133152	0.147502	1.14242	0.8556	1.5254	0.36668
		MR Egger	16	0.529492	0.367128	1.69807	0.826895	3.48707	0.171227
		Weighted median	16	0.143813	0.20592	1.15467	0.771213	1.72878	0.484933
		Weighted mode	16	0.1286	0.297567	1.13724	0.634682	2.03772	0.671764
	Ruminococcaceae NK4A214 group	Inverse variance weighted	12	0.208784	0.209728	1.23218	0.816864	1.85865	0.319495
		MR Egger	12	0.2663	0.765385	1.30513	0.291168	5.85008	0.735106
		Weighted median	12	0.045796	0.278595	1.04686	0.606379	1.80731	0.86943
		Weighted mode	12	-0.0493663	0.437053	0.951832	0.404141	2.24175	0.912103
	Ruminococcaceae UCG003	Inverse variance weighted	11	-0.0285249	0.221905	0.971878	0.629105	1.50141	0.897717
		MR Egger	11	-0.0508542	0.738355	0.950417	0.22357	4.04031	0.946595
		Weighted median	11	-0.286255	0.257538	0.751071	0.453378	1.24423	0.26635
		Weighted mode	11	-0.386037	0.385727	0.679745	0.31916	1.44772	0.340523
	Ruminococcaceae UCG004	Inverse variance weighted	11	0.131326	0.164742	1.14034	0.825662	1.57495	0.425359
		MR Egger	11	-0.279237	0.950879	0.756361	0.117307	4.87679	0.775676
		Weighted median	11	0.246852	0.22634	1.27999	0.821376	1.99467	0.275438
		Weighted mode	11	0.265144	0.401451	1.30362	0.59351	2.86334	0.523879
	Ruminococcaceae UCG005	Inverse variance weighted	14	0.17799	0.17471	1.19481	0.848368	1.68274	0.308309
		MR Egger	14	-0.443183	0.498266	0.64199	0.241766	1.70475	0.391243
		Weighted median	14	0.0677389	0.243323	1.07009	0.664199	1.72401	0.780712
		Weighted mode	14	0.0366055	0.360234	1.03728	0.511988	2.10153	0.920612
	Ruminococcaceae UCG009	Inverse variance weighted	11	-0.0230885	0.196922	0.977176	0.664277	1.43746	0.906665
		MR Egger	11	1.09261	0.824394	2.98205	0.59262	15.0056	0.217712
		Weighted median	11	-0.06877	0.238191	0.933541	0.585304	1.48897	0.772797
		Weighted mode	11	-0.342981	0.438487	0.709651	0.300467	1.67607	0.452225
	Ruminococcaceae UCG010	Inverse variance weighted	5	0.114352	0.327005	1.12115	0.590623	2.12821	0.726566
		MR Egger	5	1.82276	0.804078	6.18889	1.27987	29.9266	0.108235
		Weighted median	5	-0.113682	0.366628	0.892542	0.43506	1.83108	0.756504
		Weighted mode	5	-0.314774	0.562454	0.729954	0.242396	2.19819	0.605577
	Ruminococcus1	Inverse variance weighted	9	-0.0112258	0.252686	0.988837	0.602607	1.62261	0.964565
		MR Egger	9	0.503553	0.691161	1.65459	0.426935	6.41237	0.489921
		Weighted median	9	-0.0536085	0.322819	0.947803	0.503418	1.78446	0.868107
		Weighted mode	9	-0.295178	0.603524	0.744399	0.228074	2.42961	0.637904
	Ruminococcus2	Inverse variance weighted	15	0.0674952	0.164106	1.06983	0.775573	1.47572	0.68086
		MR Egger	15	-0.190307	0.44558	0.826705	0.345196	1.97987	0.676296
		Weighted median	15	0.0234274	0.211915	1.0237	0.675754	1.55082	0.911972
		Weighted mode	15	-0.0325496	0.311484	0.967974	0.525683	1.7824	0.918256
	Ruminococcus gnavus group	Inverse variance weighted	11	0.0800481	0.131968	1.08334	0.836433	1.40313	0.544134
		MR Egger	11	-0.117492	0.56569	0.889147	0.293392	2.69463	0.840089
		Weighted median	11	0.0611429	0.175359	1.06305	0.753851	1.49907	0.727335
		Weighted mode	11	0.0404664	0.249768	1.0413	0.638216	1.69895	0.87452
	Senegalimassilia	Inverse variance weighted	5	0.0482761	0.199143	1.04946	0.710317	1.55053	0.808455
		MR Egger	5	0.789137	0.669245	2.2015	0.592987	8.17318	0.32334
		Weighted median	5	0.215288	0.260869	1.24022	0.743775	2.06802	0.409218
		Weighted mode	5	0.239724	0.345316	1.2709	0.645909	2.50063	0.525758
	Turicibacter	Inverse variance weighted	9	-0.273613	0.17517	0.760626	0.539589	1.07221	0.118292
		MR Egger	9	-0.409538	0.722721	0.663957	0.161045	2.73736	0.588644
		Weighted median	9	-0.15794	0.23636	0.853901	0.537296	1.35707	0.503993
		Weighted mode	9	-0.0843494	0.334193	0.91911	0.477416	1.76945	0.807098
	Akkermansia	Inverse variance weighted	10	0.0295005	0.199357	1.02994	0.696812	1.52233	0.88236
		MR Egger	10	0.817656	0.721891	2.26518	0.550322	9.32374	0.290161
		Weighted median	10	0.084938	0.250014	1.08865	0.666917	1.77707	0.734057
		Weighted mode	10	0.439166	0.460823	1.55141	0.628734	3.82814	0.365481
	Alloprevotella	Inverse variance weighted	5	-0.196997	0.141979	0.821193	0.621714	1.08468	0.165287
		MR Egger	5	0.681921	1.23011	1.97767	0.177445	22.0418	0.617981
		Weighted median	5	-0.180481	0.18164	0.834869	0.584794	1.19188	0.320409
		Weighted mode	5	-0.141108	0.232326	0.868396	0.550754	1.36923	0.576397
	Bacteroides	Inverse variance weighted	9	0.0525396	0.243615	1.05394	0.653805	1.69897	0.829248
		MR Egger	9	-1.54687	1.30329	0.212912	0.0165509	2.73892	0.273979
		Weighted median	9	-0.136351	0.339851	0.872536	0.448225	1.69852	0.688267
		Weighted mode	9	-0.170466	0.562189	0.843272	0.28017	2.53812	0.769459
	Barnesiella	Inverse variance weighted	12	-0.131702	0.184811	0.876602	0.610223	1.25926	0.476075
		MR Egger	12	0.558743	0.603398	1.74847	0.535841	5.70534	0.376256
		Weighted median	12	0.00492012	0.253595	1.00493	0.611326	1.65197	0.984521
		Weighted mode	12	-0.00293109	0.331001	0.997073	0.521163	1.90757	0.993093
	Butyricicoccus	Inverse variance weighted	7	0.30817	0.200145	1.36093	0.919326	2.01467	0.123625
		MR Egger	7	0.320274	0.34582	1.37751	0.699399	2.71307	0.396881
		Weighted median	7	0.297175	0.244537	1.34605	0.833504	2.17378	0.224268
		Weighted mode	7	0.294251	0.277192	1.34212	0.779545	2.31069	0.329292
	Butyricimonas	Inverse variance weighted	11	-0.272641	0.16608	0.761366	0.549824	1.0543	0.100667
		MR Egger	11	0.256963	0.540844	1.293	0.447942	3.73227	0.646023
		Weighted median	11	-0.189036	0.222669	0.827757	0.535012	1.28068	0.395906
		Weighted mode	11	-0.176624	0.318898	0.838095	0.448582	1.56583	0.591844
	Clostridium sensustricto1	Inverse variance weighted	7	-0.125429	0.257726	0.882119	0.532287	1.46187	0.62649
		MR Egger	7	-0.460298	0.569952	0.631095	0.20651	1.92863	0.456003
		Weighted median	7	-0.0138623	0.276609	0.986233	0.573489	1.69603	0.960031
		Weighted mode	7	0.0587957	0.345637	1.06056	0.538669	2.08808	0.870516
	Coprococcus1	Inverse variance weighted	11	0.18041	0.188827	1.19771	0.827215	1.73414	0.339363
		MR Egger	11	0.0927061	0.457562	1.09714	0.447483	2.68996	0.843947
		Weighted median	11	0.0958101	0.247686	1.10055	0.677291	1.78832	0.698889
		Weighted mode	11	0.0568018	0.291662	1.05845	0.597586	1.87472	0.849487
	Coprococcus2	Inverse variance weighted	7	0.148881	0.228703	1.16053	0.74128	1.81691	0.515059
		MR Egger	7	-2.40674	1.65745	0.0901082	0.00349879	2.32065	0.206198
		Weighted median	7	0.26092	0.2959	1.29812	0.726843	2.31842	0.377894
		Weighted mode	7	0.419927	0.446304	1.52185	0.634557	3.64984	0.383076
	Eubacterium hallii group	Inverse variance weighted	16	0.229007	0.15725	1.25735	0.923852	1.71124	0.145304
		MR Egger	16	0.34464	0.332586	1.41148	0.735482	2.70881	0.317658
		Weighted median	16	0.126673	0.227117	1.13505	0.727257	1.77149	0.577019
		Weighted mode	16	0.0933153	0.346463	1.09781	0.556687	2.16492	0.79134
	Eubacterium nodatum group	Inverse variance weighted	11	0.062575	0.0970704	1.06457	0.880132	1.28767	0.519163
		MR Egger	11	0.0739061	0.428595	1.07671	0.464804	2.49416	0.866909
		Weighted median	11	-0.0404434	0.128706	0.960364	0.74624	1.23593	0.753347
		Weighted mode	11	-0.038163	0.204202	0.962556	0.645068	1.4363	0.855485
	Eubacterium oxidoreducens group	Inverse variance weighted (multiplicative random effects)	5	-0.311104	0.291096	0.732637	0.414098	1.29621	0.285189
		MR Egger	5	0.855599	0.79283	2.35278	0.497407	11.1289	0.359543
		Weighted median	5	-0.416882	0.246716	0.659098	0.406388	1.06895	0.0910807
		Weighted mode	5	-0.599609	0.43986	0.549026	0.231834	1.3002	0.244513
	Eubacterium ventriosum group	Inverse variance weighted (multiplicative random effects)	13	-0.0949157	0.263456	0.90945	0.542651	1.52418	0.718644
		MR Egger	13	-0.0231323	1.21448	0.977133	0.0903992	10.5619	0.985145
		Weighted median	13	-0.333128	0.256657	0.716678	0.433364	1.18521	0.194304
		Weighted mode	13	-0.388267	0.369099	0.678231	0.328999	1.39817	0.313553
	Eubacterium xylanophilum group	Inverse variance weighted	9	-0.105717	0.28363	0.899679	0.516009	1.56862	0.709351
		MR Egger	9	-0.165872	0.955358	0.847155	0.13024	5.51036	0.867076
		Weighted median	9	-0.134184	0.296683	0.874429	0.488858	1.56411	0.651066
		Weighted mode	9	-0.0236523	0.481798	0.976625	0.379851	2.51098	0.96205
	Family XIII AD3011 group	Inverse variance weighted	11	-0.233994	0.194926	0.791367	0.540074	1.15958	0.229976
		MR Egger	11	-0.659048	0.992341	0.517344	0.0739744	3.61807	0.523253
		Weighted median	11	-0.272576	0.241805	0.761415	0.474016	1.22307	0.259634
		Weighted mode	11	-0.457295	0.374661	0.632993	0.303725	1.31922	0.250253
	Family XIII UCG001	Inverse variance weighted	8	0.263384	0.227588	1.30133	0.833028	2.03289	0.247156
		MR Egger	8	-1.06158	0.574963	0.345908	0.112084	1.06753	0.114367
		Weighted median	8	0.0149251	0.297516	1.01504	0.566541	1.81858	0.95999
		Weighted mode	8	-0.0594229	0.438868	0.942308	0.398677	2.22723	0.896107
	Haemophilus	Inverse variance weighted	9	0.166289	0.176614	1.18091	0.835375	1.66938	0.346429
		MR Egger	9	0.414825	0.43569	1.51411	0.644599	3.5565	0.372751
		Weighted median	9	0.268608	0.213534	1.30814	0.860778	1.98801	0.208422
		Weighted mode	9	0.364963	0.295071	1.44046	0.807853	2.56845	0.251212
	Holdemania	Inverse variance weighted	15	0.0653798	0.148731	1.06756	0.797612	1.42888	0.660238
		MR Egger	15	0.549546	0.425772	1.73247	0.75204	3.99107	0.219288
		Weighted median	15	0.0848163	0.184343	1.08852	0.758436	1.56225	0.645444
		Weighted mode	15	0.342683	0.369694	1.40872	0.682552	2.90747	0.369664
	Intestinibacter	Inverse variance weighted (multiplicative random effects)	15	-0.116682	0.212935	0.889868	0.586235	1.35077	0.583713
		MR Egger	15	-1.37821	0.630281	0.252029	0.0732731	0.866877	0.04765
		Weighted median	15	-0.191763	0.234164	0.825502	0.521668	1.3063	0.412828
		Weighted mode	15	-0.20786	0.40729	0.812321	0.365625	1.80476	0.617758
	Lachnoclostridium	Inverse variance weighted	11	0.0451676	0.22929	1.0462	0.667483	1.6398	0.843836
		MR Egger	11	-0.415611	0.831555	0.659937	0.129321	3.36772	0.629206
		Weighted median	11	-0.0486964	0.295889	0.95247	0.533317	1.70105	0.869277
		Weighted mode	11	-0.193081	0.510147	0.824415	0.303319	2.24074	0.712984
	Lachnospiraceae NC2004 group	Inverse variance weighted	9	-0.0276981	0.147855	0.972682	0.727971	1.29965	0.8514
		MR Egger	9	0.323679	0.611344	1.3822	0.417047	4.58098	0.61286
		Weighted median	9	-0.100438	0.208443	0.904441	0.601105	1.36085	0.629912
		Weighted mode	9	-0.274994	0.331096	0.759577	0.396951	1.45347	0.430313
	Lachnospiraceae ND3007 group	Inverse variance weighted	3	0.445483	0.581288	1.56124	0.499653	4.87835	0.443455
		MR Egger	3	11.3994	9.25672	89269.6	0.00117821	6.76367e+12	0.434198
		Weighted median	3	0.575597	0.492234	1.77819	0.677611	4.66634	0.24226
		Weighted mode	3	1.05331	0.807216	2.86711	0.589289	13.9496	0.321879
	Lachnospiraceae NK4A136 group	Inverse variance weighted	14	0.1775	0.183582	1.19423	0.833334	1.71141	0.333609
		MR Egger	14	0.289096	0.406927	1.33522	0.601408	2.9644	0.49101
		Weighted median	14	0.0725944	0.244233	1.07529	0.666242	1.73549	0.766288
		Weighted mode	14	0.059196	0.313025	1.06098	0.574456	1.95957	0.852927
	Lactococcus	Inverse variance weighted (multiplicative random effects)	9	-0.0128445	0.168624	0.987238	0.709392	1.37391	0.939282
		MR Egger	9	-1.0842	0.668752	0.338172	0.0911768	1.25427	0.148999
		Weighted median	9	0.000752369	0.174043	1.00075	0.711506	1.40759	0.996551
		Weighted mode	9	-0.0620316	0.292077	0.939853	0.530199	1.66602	0.837121
	Methanobrevibacter	Inverse variance weighted	5	0.0823619	0.214991	1.08585	0.712468	1.65491	0.70165
		MR Egger	5	0.201224	0.950911	1.2229	0.189653	7.88538	0.84597
		Weighted median	5	0.0124325	0.214878	1.01251	0.664494	1.54279	0.953862
		Weighted mode	5	0.0241196	0.285776	1.02441	0.585083	1.79363	0.936793
	Odoribacter	Inverse variance weighted	7	0.137016	0.251099	1.14685	0.701076	1.87606	0.585296
		MR Egger	7	-1.00188	0.81285	0.367189	0.0746412	1.80635	0.272535
		Weighted median	7	0.128839	0.321631	1.13751	0.605586	2.13664	0.68873
		Weighted mode	7	0.207698	0.483139	1.23084	0.47747	3.17292	0.682284
	Oscillospira	Inverse variance weighted	8	0.0308123	0.198934	1.03129	0.698306	1.52306	0.87691
		MR Egger	8	0.0244234	0.843338	1.02472	0.19622	5.35144	0.977835
		Weighted median	8	0.112331	0.24406	1.11888	0.693484	1.80523	0.64533
		Weighted mode	8	0.124707	0.374406	1.13282	0.543824	2.35972	0.748828
	Oxalobacter	Inverse variance weighted	10	-0.0560899	0.112036	0.945454	0.759055	1.17763	0.616623
		MR Egger	10	-0.329519	0.544195	0.71927	0.24755	2.08987	0.561617
		Weighted median	10	-0.0149922	0.140275	0.98512	0.748316	1.29686	0.914886
		Weighted mode	10	0.0286313	0.214061	1.02905	0.676428	1.56548	0.896541
	Prevotella7	Inverse variance weighted	11	0.0530954	0.129329	1.05453	0.818412	1.35877	0.681405
		MR Egger	11	-0.0342733	0.810324	0.966307	0.197403	4.73017	0.967186
		Weighted median	11	0.0398328	0.154512	1.04064	0.768734	1.40871	0.796563
		Weighted mode	11	0.139874	0.258013	1.15013	0.69362	1.90709	0.599608
	Roseburia	Inverse variance weighted (multiplicative random effects)	13	-0.0531402	0.259827	0.948247	0.569839	1.57794	0.837946
		MR Egger	13	-0.161513	0.752882	0.850856	0.194531	3.72154	0.834062
		Weighted median	13	-0.0425821	0.290302	0.958312	0.542496	1.69284	0.883383
		Weighted mode	13	-0.0161286	0.348416	0.984001	0.49707	1.94793	0.96384
	Ruminiclostridium5	Inverse variance weighted	9	-0.216253	0.335084	0.805531	0.417689	1.5535	0.518688
		MR Egger	9	-0.444427	1.43789	0.641192	0.0382853	10.7385	0.766255
		Weighted median	9	-0.597476	0.366836	0.550199	0.268079	1.12922	0.103371
		Weighted mode	9	-0.824177	0.491823	0.438596	0.167269	1.15004	0.132313
	Ruminococcaceae UCG011	Inverse variance weighted	8	-0.109698	0.116865	0.896105	0.712659	1.12677	0.3479
		MR Egger	8	0.0201399	0.60118	1.02034	0.314059	3.31498	0.974362
		Weighted median	8	-0.185057	0.150287	0.831057	0.619019	1.11573	0.21819
		Weighted mode	8	-0.219907	0.258524	0.802594	0.483544	1.33216	0.423117
	Ruminococcaceae UCG013	Inverse variance weighted	11	0.171454	0.211027	1.18703	0.784931	1.79511	0.41652
		MR Egger	11	0.178088	0.667495	1.19493	0.322968	4.42106	0.795635
		Weighted median	11	0.235302	0.287385	1.26529	0.720382	2.22238	0.412918
		Weighted mode	11	0.280965	0.426178	1.32441	0.574449	3.05346	0.524615
	Ruminococcaceae UCG014	Inverse variance weighted	10	0.0651613	0.209731	1.06733	0.707575	1.61	0.756037
		MR Egger	10	0.604902	0.557324	1.83107	0.614189	5.45895	0.309379
		Weighted median	10	0.18613	0.26396	1.20458	0.718039	2.02079	0.480721
		Weighted mode	10	0.357627	0.394763	1.42993	0.659609	3.09987	0.388583
	Ruminococcus gauvreauii group	Inverse variance weighted	12	-0.00308494	0.216979	0.99692	0.651575	1.5253	0.988656
		MR Egger	12	-1.00282	0.932777	0.366842	0.05895	2.28284	0.307587
		Weighted median	12	-0.153356	0.269757	0.857825	0.505565	1.45553	0.569698
		Weighted mode	12	-0.186256	0.429331	0.830061	0.357813	1.92559	0.672799
	Streptococcus	Inverse variance weighted	15	-0.0495174	0.178184	0.951689	0.671154	1.34948	0.781088
		MR Egger	15	-0.441059	0.654424	0.643355	0.178399	2.3201	0.51214
		Weighted median	15	0.0604519	0.235157	1.06232	0.670014	1.68432	0.797125
		Weighted mode	15	0.12069	0.403811	1.12827	0.51131	2.48969	0.769425
	Tyzzerella3	Inverse variance weighted	12	0.0527283	0.111775	1.05414	0.846749	1.31234	0.637117
		MR Egger	12	0.630795	0.635587	1.8791	0.540665	6.5309	0.34438
		Weighted median	12	0.0143766	0.140113	1.01448	0.770862	1.33509	0.918275
		Weighted mode	12	0.00594467	0.223276	1.00596	0.649419	1.55825	0.979236
	Veillonella	Inverse variance weighted	6	0.104437	0.218875	1.11009	0.722847	1.70477	0.633253
		MR Egger	6	-1.90054	1.83465	0.149487	0.00410127	5.44866	0.358757
		Weighted median	6	0.00729241	0.259498	1.00732	0.605728	1.67516	0.977581
		Weighted mode	6	-0.0515098	0.40406	0.949794	0.430216	2.09687	0.903528
	Victivallis	Inverse variance weighted	10	0.00996725	0.100792	1.01002	0.828958	1.23062	0.921226
		MR Egger	10	-1.33801	0.723817	0.262368	0.0635017	1.08402	0.101703
		Weighted median	10	-0.07613	0.130909	0.926696	0.716977	1.19776	0.560872
		Weighted mode	10	-0.146392	0.221892	0.863819	0.559171	1.33445	0.525937
	Alistipes	Inverse variance weighted	13	0.377326	0.268008	1.45838	0.862457	2.46606	0.159164
		MR Egger	13	1.67909	1.29067	5.36068	0.427152	67.2755	0.219867
		Weighted median	13	-0.104475	0.293709	0.900798	0.506544	1.60191	0.722059
		Weighted mode	13	-0.132692	0.403817	0.875734	0.396859	1.93245	0.748125
	Allisonella	Inverse variance weighted (multiplicative random effects)	7	0.159306	0.236062	1.1727	0.738322	1.86263	0.499772
		MR Egger	7	0.797466	1.92394	2.21991	0.0511259	96.3895	0.695694
		Weighted median	7	0.0192166	0.184195	1.0194	0.710486	1.46263	0.91691
		Weighted mode	7	-0.0553572	0.234039	0.946147	0.598055	1.49684	0.82089
	Anaerotruncus	Inverse variance weighted	13	0.131032	0.226771	1.14	0.730929	1.77803	0.563388
		MR Egger	13	-0.434623	0.73718	0.647509	0.152667	2.74629	0.567388
		Weighted median	13	-0.0778264	0.290118	0.925125	0.523898	1.63363	0.788501
		Weighted mode	13	-0.481513	0.50809	0.617848	0.228237	1.67254	0.361981
	Bifidobacterium	Inverse variance weighted	12	-0.0204343	0.185787	0.979773	0.680739	1.41017	0.912419
		MR Egger	12	0.381042	0.526293	1.46381	0.521788	4.10652	0.485652
		Weighted median	12	-0.0769261	0.259779	0.925958	0.556497	1.54071	0.767138
		Weighted mode	12	-0.179842	0.385195	0.835402	0.392655	1.77738	0.649692
	Bilophila	Inverse variance weighted	12	-0.136128	0.180074	0.872731	0.613195	1.24212	0.449674
		MR Egger	12	-0.150038	0.844209	0.860676	0.164526	4.50241	0.862487
		Weighted median	12	-0.188154	0.239907	0.828487	0.517693	1.32586	0.432876
		Weighted mode	12	-0.549784	0.430848	0.577074	0.24802	1.34269	0.228223
	Blautia	Inverse variance weighted	2	0.143831	0.507231	1.15469	0.427268	3.12053	0.776748
	Candidatus Soleaferrea	Inverse variance weighted	9	0.214788	0.14811	1.2396	0.927272	1.65713	0.147006
		MR Egger	9	-1.77553	1.66283	0.169394	0.00650834	4.40888	0.321057
		Weighted median	9	0.0854809	0.203089	1.08924	0.731562	1.6218	0.673825
		Weighted mode	9	0.0230236	0.276812	1.02329	0.594802	1.76046	0.935757
	Coprobacter	Inverse variance weighted	9	-0.0399594	0.183302	0.960828	0.670835	1.37618	0.827431
		MR Egger	9	-0.259503	0.702984	0.771435	0.194495	3.05979	0.722933
		Weighted median	9	0.086038	0.222224	1.08985	0.705026	1.68472	0.698632
		Weighted mode	9	0.262183	0.439512	1.29976	0.549218	3.07599	0.567312
	Coprococcus3	Inverse variance weighted	8	-0.164399	0.232557	0.848404	0.537832	1.33832	0.479617
		MR Egger	8	0.181463	0.829195	1.19897	0.236039	6.09022	0.834027
		Weighted median	8	-0.209412	0.293523	0.811061	0.456249	1.4418	0.475572
		Weighted mode	8	-0.190719	0.427996	0.826365	0.357153	1.91201	0.669336
	Dorea	Inverse variance weighted	10	-0.545276	0.284871	0.579682	0.331667	1.01316	0.055605
		MR Egger	10	-1.37814	0.723344	0.252046	0.0610601	1.04041	0.0932125
		Weighted median	10	-0.751793	0.301722	0.47152	0.261017	0.851788	0.0127143
		Weighted mode	10	-1.03195	0.492348	0.356312	0.135749	0.935245	0.065545
	Erysipelatoclostridium	Inverse variance weighted	12	-0.0255055	0.173064	0.974817	0.694397	1.36848	0.882835
		MR Egger	12	0.812162	0.598996	2.25277	0.696373	7.28774	0.204966
		Weighted median	12	-0.0507493	0.218783	0.950517	0.619053	1.45946	0.816568
		Weighted mode	12	-0.554455	0.412435	0.574385	0.255936	1.28906	0.205904
	Escherichia Shigella	Inverse variance weighted	10	0.27034	0.205893	1.31041	0.875281	1.96186	0.189179
		MR Egger	10	0.728073	0.580079	2.07109	0.664393	6.45611	0.244854
		Weighted median	10	0.376631	0.25866	1.45737	0.877795	2.41961	0.145369
		Weighted mode	10	0.308071	0.369423	1.3608	0.659681	2.80707	0.425903
	Eubacterium brachy group	Inverse variance weighted	10	-0.0844135	0.11261	0.919051	0.737029	1.14603	0.453489
		MR Egger	10	-0.655193	0.44038	0.519342	0.219076	1.23115	0.175124
		Weighted median	10	-0.126242	0.144565	0.881401	0.663922	1.17012	0.382524
		Weighted mode	10	-0.238261	0.237821	0.787997	0.49441	1.25592	0.34259
	Eubacterium coprostanoligenes group	Inverse variance weighted (multiplicative random effects)	13	-0.285421	0.290363	0.751697	0.425482	1.32802	0.325617
		MR Egger	13	1.48324	1.07213	4.4072	0.538945	36.0396	0.19396
		Weighted median	13	-0.0877794	0.30498	0.915963	0.503818	1.66526	0.773485
		Weighted mode	13	-0.107686	0.50906	0.897909	0.331064	2.43531	0.836017
	Eubacterium eligens group	Inverse variance weighted	7	-0.0601519	0.266695	0.941622	0.558291	1.58815	0.821555
		MR Egger	7	0.416925	1.14403	1.51729	0.161156	14.2853	0.730439
		Weighted median	7	-0.0398654	0.345851	0.960919	0.487856	1.8927	0.908233
		Weighted mode	7	-0.0449909	0.548003	0.956006	0.326581	2.79853	0.937238
	Eubacterium ruminantium group	Inverse variance weighted	17	-0.149403	0.118837	0.861222	0.682274	1.0871	0.208677
		MR Egger	17	-0.293391	0.456687	0.745731	0.304679	1.82525	0.530289
		Weighted median	17	-0.292775	0.16279	0.74619	0.542351	1.02664	0.0720997
		Weighted mode	17	-0.363756	0.277851	0.695061	0.403191	1.19821	0.208966
	Faecalibacterium	Inverse variance weighted	9	0.566781	0.187884	1.76258	1.21961	2.5473	0.00255581
		MR Egger	9	0.379737	0.364673	1.4619	0.715322	2.98768	0.332356
		Weighted median	9	0.384582	0.256943	1.469	0.887784	2.43073	0.134456
		Weighted mode	9	0.345733	0.309123	1.41303	0.770937	2.58989	0.29584
	Flavonifractor	Inverse variance weighted	3	-0.117831	0.308676	0.888846	0.485374	1.62771	0.702661
		MR Egger	3	-0.583784	1.33719	0.557784	0.0405717	7.66848	0.737947
		Weighted median	3	-0.0581723	0.375706	0.943487	0.451782	1.97035	0.876952
		Weighted mode	3	-0.0245429	0.445006	0.975756	0.407892	2.3342	0.961031
	Holdemanella	Inverse variance weighted	10	-0.151689	0.135901	0.859255	0.658326	1.12151	0.264347
		MR Egger	10	-0.224725	0.359721	0.798736	0.394641	1.61661	0.549553
		Weighted median	10	-0.160841	0.174876	0.851428	0.604353	1.19951	0.357708
		Weighted mode	10	-0.0536014	0.244047	0.94781	0.587468	1.52918	0.831056
	Howardella	Inverse variance weighted	10	0.043266	0.117638	1.04422	0.829192	1.315	0.713029
		MR Egger	10	-0.318214	0.543251	0.727447	0.250828	2.10973	0.574186
		Weighted median	10	0.105208	0.153926	1.11094	0.821613	1.50216	0.49429
		Weighted mode	10	0.103667	0.23529	1.10923	0.699421	1.75916	0.669901
	Hungatella	Inverse variance weighted	5	0.0641312	0.166315	1.06623	0.76963	1.47714	0.699792
		MR Egger	5	-1.21716	1.03359	0.296071	0.0390471	2.24493	0.32387
		Weighted median	5	-0.0766058	0.223197	0.926255	0.598055	1.43456	0.731433
		Weighted mode	5	-0.137009	0.321701	0.871963	0.464152	1.63808	0.692106
	Lachnospiraceae UCG004	Inverse variance weighted	11	-0.108323	0.196187	0.897338	0.610884	1.31812	0.580851
		MR Egger	11	-0.509911	0.713473	0.600549	0.14833	2.43147	0.492921
		Weighted median	11	0.0683937	0.260862	1.07079	0.642175	1.78547	0.79318
		Weighted mode	11	0.111274	0.466387	1.1177	0.448053	2.78819	0.816244
	Lachnospiraceae UCG010	Inverse variance weighted	10	0.0565428	0.178896	1.05817	0.745207	1.50257	0.751953
		MR Egger	10	-0.229059	0.464579	0.795281	0.319936	1.97687	0.635227
		Weighted median	10	-0.023131	0.247732	0.977134	0.601286	1.58792	0.925609
		Weighted mode	10	-0.102242	0.324721	0.902811	0.477737	1.7061	0.760045
	Olsenella	Inverse variance weighted	11	0.0911459	0.102846	1.09543	0.895448	1.34007	0.375488
		MR Egger	11	0.142336	0.394085	1.15296	0.532554	2.49613	0.726297
		Weighted median	11	0.112331	0.133764	1.11888	0.860841	1.45427	0.401037
		Weighted mode	11	0.125235	0.202244	1.13342	0.762493	1.68478	0.549611
	Oscillibacter	Inverse variance weighted	13	-0.0974634	0.164486	0.907136	0.657142	1.25223	0.553493
		MR Egger	13	-0.710153	0.572989	0.491569	0.159899	1.5112	0.240995
		Weighted median	13	-0.127873	0.197219	0.879965	0.597846	1.29521	0.516737
		Weighted mode	13	-0.495837	0.381985	0.609061	0.288077	1.28769	0.218663
	Paraprevotella	Inverse variance weighted	13	-0.0481984	0.128162	0.952945	0.741266	1.22507	0.706861
		MR Egger	13	-0.0827947	0.437093	0.92054	0.390824	2.16822	0.853213
		Weighted median	13	-0.0218744	0.165774	0.978363	0.706953	1.35397	0.895021
		Weighted mode	13	0.00987143	0.266449	1.00992	0.599075	1.70252	0.971056
	Parasutterella	Inverse variance weighted	13	0.0983643	0.191121	1.10336	0.758637	1.60474	0.606783
		MR Egger	13	-0.0672597	0.605789	0.934952	0.285188	3.06512	0.913594
		Weighted median	13	-0.0488682	0.218295	0.952307	0.620813	1.46081	0.822863
		Weighted mode	13	-0.0725319	0.362974	0.930036	0.456593	1.89439	0.844962
	Phascolarctobacterium	Inverse variance weighted	9	0.0850611	0.190302	1.08878	0.749814	1.58099	0.65489
		MR Egger	9	-1.58447	0.909474	0.205055	0.0344915	1.21908	0.125009
		Weighted median	9	0.209342	0.268734	1.23287	0.728056	2.0877	0.435984
		Weighted mode	9	0.341863	0.409446	1.40757	0.630872	3.14049	0.42798
	Prevotella9	Inverse variance weighted	14	-0.0530269	0.145122	0.948354	0.713577	1.26038	0.714816
		MR Egger	14	-0.0767266	0.479328	0.926143	0.361964	2.36968	0.875488
		Weighted median	14	-0.0435642	0.21022	0.957371	0.63407	1.44552	0.835829
		Weighted mode	14	-0.0312656	0.296663	0.969218	0.541873	1.73359	0.917674
	Rikenellaceae RC9 gut group	Inverse variance weighted	11	-0.0390588	0.110817	0.961694	0.77394	1.195	0.724493
		MR Egger	11	-0.593888	0.702412	0.552176	0.139371	2.18768	0.419743
		Weighted median	11	-0.0659286	0.139667	0.936198	0.712001	1.23099	0.636898
		Weighted mode	11	-0.066014	0.237028	0.936118	0.588259	1.48968	0.786297
	Ruminiclostridium9	Inverse variance weighted	9	-0.116179	0.26865	0.890315	0.525853	1.50738	0.66541
		MR Egger	9	1.02632	1.10687	2.79077	0.318815	24.4293	0.384665
		Weighted median	9	-0.495087	0.336019	0.609518	0.315472	1.17764	0.140647
		Weighted mode	9	-0.570459	0.525649	0.565266	0.201749	1.58378	0.309429
	Ruminococcaceae UCG002	Inverse variance weighted	22	-0.206123	0.162702	0.813733	0.591544	1.11938	0.205201
		MR Egger	22	-0.915775	0.426932	0.400206	0.173329	0.924051	0.0444143
		Weighted median	22	-0.0962697	0.206562	0.908219	0.605845	1.36151	0.641175
		Weighted mode	22	-0.0152809	0.374303	0.984835	0.47288	2.05105	0.967821
	Ruminococcus torques group	Inverse variance weighted	8	-0.122648	0.23368	0.884575	0.559529	1.39845	0.599684
		MR Egger	8	-0.393987	0.597495	0.674363	0.209072	2.17516	0.534116
		Weighted median	8	-0.139483	0.307933	0.869808	0.47567	1.59053	0.650573
		Weighted mode	8	-0.33461	0.464067	0.715617	0.288177	1.77706	0.494257
	Sellimonas	Inverse variance weighted	9	0.0570595	0.134441	1.05872	0.81347	1.37791	0.67126
		MR Egger	9	0.329754	0.805544	1.39063	0.286759	6.74378	0.694514
		Weighted median	9	0.19448	0.152621	1.21468	0.900633	1.63823	0.20257
		Weighted mode	9	0.297366	0.247547	1.34631	0.828759	2.18706	0.264008
	Slackia	Inverse variance weighted	6	-0.113064	0.174274	0.893094	0.634676	1.25673	0.516486
		MR Egger	6	-1.43366	0.967578	0.238435	0.0357892	1.58851	0.212548
		Weighted median	6	0.010636	0.222974	1.01069	0.65286	1.56465	0.961955
		Weighted mode	6	0.0443974	0.300459	1.0454	0.580131	1.88381	0.888302
	Subdoligranulum	Inverse variance weighted	11	0.0720986	0.216015	1.07476	0.703779	1.6413	0.738555
		MR Egger	11	0.715824	0.580677	2.04587	0.655535	6.385	0.248902
		Weighted median	11	0.319361	0.295868	1.37625	0.770635	2.45779	0.280408
		Weighted mode	11	0.48866	0.476531	1.63013	0.640606	4.14814	0.329315
	Sutterella	Inverse variance weighted	11	0.0330456	0.241652	1.0336	0.643656	1.65978	0.891229
		MR Egger	11	-1.15428	1.17129	0.315284	0.0317455	3.13128	0.350138
		Weighted median	11	0.0968333	0.286225	1.10168	0.628658	1.93061	0.735128
		Weighted mode	11	0.0905306	0.470723	1.09475	0.435141	2.75426	0.851339
	Terrisporobacter	Inverse variance weighted	4	-0.111413	0.211142	0.894569	0.591407	1.35314	0.597728
		MR Egger	4	0.173014	0.548075	1.18888	0.406077	3.48072	0.782144
		Weighted median	4	-0.0134025	0.267371	0.986687	0.584237	1.66636	0.960021
		Weighted mode	4	-0.00788059	0.311989	0.99215	0.538278	1.82872	0.981434

## Sheet: Supplementary Table S3
Supplementary Table S3:Reverse causal analysis of MG on gut microbiota
level	gut microbiota(exposure)	method	nSNP	Beta	SE	or	or_lci95	or_uci95	p-value	Heterogeneity		Pleiotropy
										Cochran’s Q tests (IVW)		MR-Egger intercept test		MR-PRESSO test
										Q	p-value	Egger-intercept	p-value	RSS obs	p-value
Phylum	Actinobacteria	Inverse variance weighted	27	-0.015883	0.0124774	0.984242	0.960464	1.00861	0.203038	34.3202	0.127151	0.00344232	0.703347	36.5642	0.135
		MR Egger	27	-0.0294908	0.0375356	0.97094	0.902072	1.04506	0.43944
		Weighted median	27	-0.0163239	0.0159521	0.983809	0.952408	1.01624	0.306163
		Weighted mode	27	-0.0268896	0.0238511	0.973469	0.929945	1.01903	0.269873
Class	Gammaproteobacteria	Inverse variance weighted	27	-0.00619748	0.0116779	0.993822	0.971333	1.01683	0.595626	26.5471	0.43337	-0.00419098	0.622527	28.3688	0.458333
		MR Egger	27	0.010428	0.0353973	1.01048	0.942753	1.08308	0.770732
		Weighted median	27	0.00678189	0.017017	1.0068	0.973779	1.04095	0.690234
		Weighted mode	27	0.00303647	0.0238272	1.00304	0.957275	1.051	0.899575
Older	Mollicutes RF9	Inverse variance weighted	27	-0.00707232	0.0142908	0.992953	0.965526	1.02116	0.62068	25.3036	0.501846	-0.00330304	0.744383	27.2007	0.525
		MR Egger	27	0.00593984	0.0419947	1.00596	0.926474	1.09226	0.888654
		Weighted median	27	-0.000361	0.020979	0.999639	0.959369	1.0416	0.986271
		Weighted mode	27	0.000852334	0.0294601	1.00085	0.944698	1.06034	0.97714
Family	Family XIII	Inverse variance weighted	27	-0.00566772	0.0112256	0.994348	0.972709	1.01647	0.613633	13.4726	0.970165	0.00100609	0.898965	14.4777	0.972
		MR Egger	27	-0.00782194	0.0328501	0.992209	0.930337	1.05819	0.813737
		Weighted median	27	0.000344787	0.0162263	1.00034	0.969031	1.03267	0.983047
		Weighted mode	27	0.00139111	0.0232313	1.00139	0.956818	1.04804	0.952708
	Defluviitaleaceae	Inverse variance weighted	27	-0.0255818	0.0159755	0.974743	0.944694	1.00575	0.109308	23.9778	0.577234	-0.0116008	0.308837	25.6345	0.583667
		MR Egger	27	0.0201429	0.0468259	1.02035	0.93087	1.11843	0.670761
		Weighted median	27	-0.0264222	0.0232746	0.973924	0.930493	1.01938	0.256276
		Weighted mode	27	-0.0177331	0.0362421	0.982423	0.915058	1.05475	0.628735
	Peptococcaceae	Inverse variance weighted	27	0.00534693	0.0155895	1.00536	0.975107	1.03655	0.731612	32.3166	0.182859	-0.0220891	0.0393	36.5008	0.151
		MR Egger	27	0.0922471	0.0425317	1.09664	1.00892	1.19197	0.0398049
		Weighted median	27	0.00502492	0.0218538	1.00504	0.962897	1.04902	0.818143
		Weighted mode	27	0.00518489	0.0426399	1.0052	0.924604	1.09282	0.904153
Genus	Faecalibacterium	Inverse variance weighted	27	0.00345147	0.011431	1.00346	0.981225	1.02619	0.762698	28.8755	0.316772	-0.00427258	0.605147	30.9846	0.324
		MR Egger	27	0.0203382	0.03427	1.02055	0.954249	1.09145	0.5582
		Weighted median	27	0.00776906	0.0163233	1.0078	0.976066	1.04056	0.634111
		Weighted mode	27	0.0186328	0.0271253	1.01881	0.966057	1.07444	0.498217

## Sheet: Supplementary Table S4
Supplementary Table S4. STROBE-MR Checklist.
Item No.	Section	Checklist item	Manuscript section and paragraph
Title and abstract
1	Title and abstract	Indicate mendelian randomization (MR) as the study’s design in the title and/or the abstract if that is a main purpose of the study.
Introduction
2	Background	Explain the scientific background and rationale for the reported study. What is the exposure? Is a potential causal relationship between exposure and outcome plausible? Justify why MR is a helpful method to address the study question.
3	Objectives	State specific objectives clearly, including prespecified causal hypotheses (if any). State that MR is a method that, under specific assumptions, intends to estimate causal effects.
Methods
4	Study design and data sources	Present key elements of the study design early in the article. Consider including a table listing sources of data for all phases of the study. For each data source contributing to the analysis, describe the following:
	a	Setting: Describe the study design and the underlying population, if possible. Describe the setting, locations, and relevant dates, including periods of recruitment, exposure, follow-up, and data collection, when available.
	b	Participants: Report the eligibility criteria and the sources and methods of selection of participants. Report the sample size and whether any power or sample size calculations were carried out prior to the main analysis.
	c	Describe measurement, quality control, and selection of genetic variants.
	d	For each exposure, outcome, and other relevant variables, describe methods of assessment and diagnostic criteria for diseases.
	e	Provide details of ethics committee approval and participant informed consent, if relevant.
5	Assumptions	Explicitly state the 3 core instrumental variable (IV) assumptions for the main analysis (relevance, independence, and exclusion restriction), as well assumptions for any additional or sensitivity analysis.
6	Statistical methods: main analysis	Describe statistical methods and statistics used.
	a	Describe how quantitative variables were handled in the analyses (ie, scale, units, model).
	b	Describe how genetic variants were handled in the analyses and, if applicable, how their weights were selected.
	c	Describe the MR estimator (eg, 2-stage least squares, Wald ratio) and related statistics. Detail the included covariates and, in case of 2-sample MR, whether the same covariate set was used for adjustment in the 2 samples.
	d	Explain how missing data were addressed.
	e	If applicable, indicate how multiple testing was addressed.
7	Assessment of assumptions	Describe any methods or prior knowledge used to assess the assumptions or justify their validity.
8	Sensitivity analyses and additional analyses	Describe any sensitivity analyses or additional analyses performed (eg, comparison of effect estimates from different approaches, independent replication, bias analytic techniques, validation of instruments, simulations).
9	Software and preregistration
	a	Name statistical software and package(s), including version and settings used.
	b	State whether the study protocol and details were preregistered (as well as when and where).
Results
10	Descriptive data
	a	Report the numbers of individuals at each stage of included studies and reasons for exclusion. Consider use of a flow diagram.
	b	Report summary statistics for phenotypic exposure(s), outcome(s), and other relevant variables (eg, means, SDs, proportions).
	c	If the data sources include meta-analyses of previous studies, provide the assessments of heterogeneity across these studies.
	d	For 2-sample MR: i. Provide justification of the similarity of the genetic variant–exposure associations between the exposure and outcome samples. ii. Provide information on the number of individuals who overlap between the exposure and outcome studies.
11	Main results
	a	Report the associations between genetic variant and exposure and between genetic variant and outcome, preferably on an interpretable scale.
	b	Report MR estimates of the relationship between exposure and outcome and the measures of uncertainty from the MR analysis, on an interpretable scale, such as odds ratio or relative risk per SD difference.
	c	If relevant, consider translating estimates of relative risk into absolute risk for a meaningful time period.
	d	Consider plots to visualize results (eg, forest plot, scatterplot of associations between genetic variants and outcome vs between genetic variants and exposure).
12	Assessment of assumptions
	a	Report the assessment of the validity of the assumptions.
	b	Report any additional statistics (eg, assessments of heterogeneity across genetic variants, such as I2, Q statistic, or E-value).
13	Sensitivity analyses and additional analyses
	a	Report any sensitivity analyses to assess the robustness of the main results to violations of the assumptions.
	b	Report results from other sensitivity analyses or additional analyses.
	c	Report any assessment of the direction of the causal relationship (eg, bidirectional MR).
	d	When relevant, report and compare with estimates from non-MR analyses.
	e	Consider additional plots to visualize results (eg, leave-one-out analyses).
Discussion
14	Key results	Summarize key results with reference to study objectives.
15	Limitations	Discuss limitations of the study, taking into account the validity of the IV assumptions, other sources of potential bias, and imprecision. Discuss both direction and magnitude of any potential bias and any efforts to address them.
16	Interpretation
	a	Meaning: Give a cautious overall interpretation of results in the context of their limitations and in comparison with other studies.
	b	Mechanism: Discuss underlying biological mechanisms that could drive a potential causal relationship between the investigated exposure and the outcome, and whether the gene-environment equivalence assumption is reasonable. Use causal language carefully, clarifying that IV estimates may provide causal effects only under certain assumptions.
	c	Clinical relevance: Discuss whether the results have clinical or public policy relevance, and to what extent they inform effect sizes of possible interventions.
17	Generalizability	Discuss the generalizability of the study results (a) to other populations, (b) across other exposure periods/timings, and (c) across other levels of exposure.
Other Information
18	Funding	Describe sources of funding and the role of funders in the present study and, if applicable, sources of funding for the databases and original study or studies on which the present study is based.
19	Data and data sharing	Provide the data used to perform all analyses or report where and how the data can be accessed, and reference these sources in the article. Provide the statistical code needed to reproduce the results in the article or report whether the code is publicly accessible and, if so, where.
20	Conflicts of interest	All authors should declare all potential conflicts of interest.
